# Supplementary material for: Development of the Physical Activity Research Opportunities (PARO) framework
Source: Int J Behav Nutr Phys Act. 2025 Nov 26;22:152. doi: 10.1186/s12966-025-01843-3 (PMC12659305; doi:10.1186/s12966-025-01843-3)
Supplement: Supplementary file 1 — Supplementary Material 1. [file 12966_2025_1843_MOESM1_ESM.xlsx]

## Sheet: Combined_All
ID	Year	Coder	Source	Original Statement	Translational phase	Level	Priority population	Setting	Combined statement
117	2018	DBR- PA Guidelines	Physical Activity Guidelines	[The PAG Midcourse report concluded that evidence was Suggestive]. Promising strategies deserving of further investigation included: 1) providing portable play equipment on playgroups and other play spaces; 2) providing staff with training in the delivery of structured physical activity sessions and increaing the time alloted for such sessions; 3) integrating physical activity teaching and learni…	T3a (effectiveness/real-world)	individual/ interpersonal	children	community	Analyze the effectiveness of physical activity interventions in school settings, including on academic achievement.
67	2016	DBR- PA plan	National Physical Activity Plan	[Public health agencies should] Identify and promote a common set of measures that can be applied across diverse populations to track progress in physical activity promotion at state and national levels.	T0 (measure development)	n/a	n/a	n/a	Use community-engaged processes to develop, test, and disseminate multi-level physical activity measures for diverse populations.
69	2016	DBR- PA plan	National Physical Activity Plan	[Public health agencies should] Improve and expand surveillance of physical fitness and physical activity, including light activity, using objective measures of physical activity when feasible.	T4 (surveillance)	n/a	n/a	n/a	Increase the use of valid, objective measures (e.g. device-based) versus reported physical activity measures in research and surveillance.
132	2018	DBR- PA Guidelines	Physical Activity Guidelines	Limited evidence suggests that interventions that modify the designs of school playgrounds or that change recess sessions in other ways are effective for increasing physical activity in youth.	T2 (clinical/efficacy/RCT)	policy/ systems/ environment	children	community	Analyze the effectiveness of physical activity interventions in school settings, including on academic achievement.
133	2018	DBR- PA Guidelines	Physical Activity Guidelines	The literature available [For school recess interventions], consists of a small number of studies that often lack rigor (i.e relatively few RCTs demostrating between group differences) or adequate reporting of study methods. Studies typically employed interventions of short duration (e.g., 4 weeks) and/or small sample sizes.	T2 (clinical/efficacy/RCT)	policy/ systems/ environment	children	community	Analyze the effectiveness of physical activity interventions in school settings, including on academic achievement.
137	2018	DBR- PA Guidelines	Physical Activity Guidelines	Strategies for before- and after-school physical activities or informal physical activity during the school day (e.g., recess, activity breaks) have been relatively understudied and warrant attention.	T2 (clinical/efficacy/RCT)	policy/ systems/ environment	children	community	Analyze the effectiveness of physical activity interventions in school settings, including on academic achievement.
187	2018	DBR- PA Guidelines	Physical Activity Guidelines	Less common strategies [reductions in television viewing and other screen-time behaviors] included the installation of sit-stand desks in classrooms.	T3a (effectiveness/real-world)	individual/ interpersonal	children	community	Analyze the effectiveness of physical activity interventions in school settings, including on academic achievement.
275.1	2013	BK-Edu stud	Educating the Student Body: Taking Physical Activity and Physical Education to Schools (2013)	and the settings in which those doses occur on measures of academic achievement?	T2 (clinical/efficacy/RCT)	n/a	children	community	Analyze the effectiveness of physical activity interventions in school settings, including on academic achievement.
277	2013	BK-Edu stud	Educating the Student Body: Taking Physical Activity and Physical Education to Schools (2013)	What are the short- and long-term health, developmental, and academic impacts of physical education on children and adolescents?	T3a (effectiveness/real-world)	individual/ interpersonal	children	community	Analyze the effectiveness of physical activity interventions in school settings, including on academic achievement.
278	2013	BK-Edu stud	Educating the Student Body: Taking Physical Activity and Physical Education to Schools (2013)	What are the acute and long-term health, developmental, and academic effects of daily sedentary behavior in school?	T3a (effectiveness/real-world)	individual/ interpersonal	children	community	Analyze the effectiveness of physical activity interventions in school settings, including on academic achievement.
280	2013	BK-Edu stud	Educating the Student Body: Taking Physical Activity and Physical Education to Schools (2013)	What is the effect of increasing school-based physical activity on physical activity outside of school?	T3a (effectiveness/real-world)	individual/ interpersonal	children	community	Analyze the effectiveness of physical activity interventions in school settings, including on academic achievement.
282	2013	BK-Edu stud	Educating the Student Body: Taking Physical Activity and Physical Education to Schools (2013)	What innovations can improve the effectiveness of physical education for children and adolescents?	T1b (intervention development)	n/a	children	community	Analyze the effectiveness of physical activity interventions in school settings, including on academic achievement.
297	2013	BK-Edu stud	Educating the Student Body: Taking Physical Activity and Physical Education to Schools (2013)	In the area of brain, cognition and academic achievement, future research is needed on,the relative effects of different settings within the school in increasing physical activity.	T3a (effectiveness/real-world)	n/a	children	community	Analyze the effectiveness of physical activity interventions in school settings, including on academic achievement.
349	2012	BK-Guidel midcourse	PA Guidelines MidCourse Report	Examine the effectiveness of approaches to increase physical activity during break times already structured into the school day (e.g., recess) versus other planned times, or the optimal combination of both.	T3a (effectiveness/real-world)	policy/ systems/ environment	children	community	Analyze the effectiveness of physical activity interventions in school settings, including on academic achievement.
391	2022	PL-Comm Guide	Community Guide	Classroom-based Physical Activity Break Interventions: What are the effects of classroom-based physical activity breaks on the following outcomes? (60 minutes of moderate-to-vigorous intensity physical activity per day; Physical fitness; Cognitive functions; Education outcomes; Academic achievement; Other student health outcomes)	T3a (effectiveness/real-world)	individual/ interpersonal	children	community	Analyze the effectiveness of physical activity interventions in school settings, including on academic achievement.
399	2022	PL-Comm Guide	Community Guide	Classroom-based Physically Active Lesson Interventions: Do physically active lessons contribute to more students meeting recommendations for 60 minutes per day of moderate-to-vigorous intensity physical activity per day?	T3a (effectiveness/real-world)	individual/ interpersonal	children	community	Analyze the effectiveness of physical activity interventions in school settings, including on academic achievement.
400	2022	PL-Comm Guide	Community Guide	Classroom-based Physically Active Lesson Interventions: What is the impact of classroom-based physically active lesson interventions on the following outcomes (Cognitive functions; Physical fitness, including aerobic fitness, muscle strength and endurance, flexibility, and body composition; Other student health outcomes)	T3a (effectiveness/real-world)	individual/ interpersonal	children	community	Analyze the effectiveness of physical activity interventions in school settings, including on academic achievement.
410	2022	PL-Comm Guide	Community Guide	Enhanced School-Based Physical Education: The effects of physical education programs in general, including programs that use written standards-based curricula; have adequate time, equipment, and facilities; and are led by licensed, certified, or other highly qualified teachers	T3a (effectiveness/real-world)	individual/ interpersonal	children	community	Analyze the effectiveness of physical activity interventions in school settings, including on academic achievement.
71	2016	DBR- PA plan	National Physical Activity Plan	Systematically assess the physical activity and fitness levels of diverse populations of children and youth. For relevant surveillance systems, include state-level reporting, when feasible.	T4 (surveillance)	n/a	children	n/a	Systematically assess physical activity behaviors of children and adolescents during school.
73	2016	DBR- PA plan	National Physical Activity Plan	[Public health agencies should] Create and expand relevant local surveillance or other physical activity data collection systems.	T4 (surveillance)	n/a	n/a	n/a	Update surveillance systems and constructs to prioritize transportation, workplace, and park sectors.
80	2016	DBR- PA plan	National Physical Activity Plan	[Leaders in multiple sectors should] Use data to identify populations who are at risk of physical inactivity, understand their specific barriers, and devise targeted initatives to reduce disparities.	T1a (etiological/ barriers/facilitators/determinants)	n/a	n/a	n/a	Identify populations at risk for physical inactivity and conduct research to understand their specific barriers.
463	2022	PL-Comm Guide	Community Guide	Interventions to Increase Active Travel to School: What are drivers of economic benefits when mode of travel to school shifts from private automobile use to walking or bicycling?	T3a (effectiveness/real-world)	individual/ interpersonal	children	community	Assess the economic benefits of active travel to school.
465	2022	PL-Comm Guide	Community Guide	Interventions to Increase Active Travel to School: What is the appropriate time horizon for an evaluation of economic benefits?	T3a (effectiveness/real-world)	policy/ systems/ environment	n/a	community	Assess the economic benefits of active travel to school.
355	2012	BK-Guidel midcourse	PA Guidelines MidCourse Report	Assess the effect of neighborhood crime-related safety on youth physical activity.	T1a (etiological/ barriers/facilitators/determinants)	policy/ systems/ environment	children	community	Assess the effects of crime, proximity from everyday destinations, and other features of built environment interventions on physical activity patterns.
356	2012	BK-Guidel midcourse	PA Guidelines MidCourse Report	Examine the role of “location in the community,” particularly distance from school or home, on participation and adherence [in youth physical activity].	T1a (etiological/ barriers/facilitators/determinants)	policy/ systems/ environment	n/a	community	Assess the effects of crime, proximity from everyday destinations, and other features of built environment interventions on physical activity patterns.
456	2022	PL-Comm Guide	Community Guide	Creating or Improving Places for Physical Activity: Which neighborhood features (e.g., sidewalks, parks, traffic flow, proximity to shopping) are the most crucial in influencing activity patterns?	T3a (effectiveness/real-world)	policy/ systems/ environment	n/a	community	Assess the effects of crime, proximity from everyday destinations, and other features of built environment interventions on physical activity patterns.
457	2022	PL-Comm Guide	Community Guide	Creating or Improving Places for Physical Activity: How does proximity of places such as trails or parks to residence affect ease and frequency	T3a (effectiveness/real-world)	policy/ systems/ environment	n/a	community	Assess the effects of crime, proximity from everyday destinations, and other features of built environment interventions on physical activity patterns.
80.1	2016	DBR- PA plan	National Physical Activity Plan	[Leaders in multiple sectors should use data to] devise targeted initiatives to reduce disparities in populations who are at risk of physical inactivity by understanding their specific barriers.	T1b (intervention development)	n/a	n/a	n/a	Identify populations at risk for physical inactivity and conduct research to understand their specific barriers.
92	2018	DBR- PA Guidelines	Physical Activity Guidelines	Evidence in the reviews [older adults] evaluating different racial/ethnic groups, adverse events, and cost-effectiveness is currently lacking or infrequently reported.	T3a (effectiveness/real-world)	n/a	older adults	n/a	Evaluate the effectiveness of home-based exercise interventions for older adults on specific populations, including by gender, age group, race/ethnicity, income, and disability status.
180	2018	DBR- PA Guidelines	Physical Activity Guidelines	Most of this evidence, however, [indoor/outdoor recreation facilities/outlets] has focused on urban environments, with relatively little information currently available related to environmental features that may influence physical activity behavior in rural settings.	T3a (effectiveness/real-world)	policy/ systems/ environment	n/a	community	Build evidence for indoor/outdoor recreation facilities combined with trail/greenway infrastructure in rural settings.
467	2022	PL-Comm Guide	Community Guide	Park, Trail, and Greenway Infrastructure Interventions when Combined with Additional Interventions: How effective are infrastructure improvements in combination with additional interventions when implemented in the following? (Rural or indigenous settings; Communities with lower incomes)	T3a (effectiveness/real-world)	policy/ systems/ environment	n/a	community	Build evidence for indoor/outdoor recreation facilities combined with trail/greenway infrastructure in rural settings.
101	2018	DBR- PA Guidelines	Physical Activity Guidelines	Limited evidence suggests that providing rewards based on achieving physical activity goals is effective for improving device-measured physical activity when goals include opportunitites for sedentary adults to earn money, or for children to earn inexpensive recreational items or tv television access.	T3a (effectiveness/real-world)	individual/ interpersonal	children	community	Build evidence for providing rewards and incentives based on achieving physical activity goals.
101.1	2018	DBR- PA Guidelines	Physical Activity Guidelines	Limited evidence suggests that providing rewards based on achieving PA goals is effective for improving device-measured PA when goals = earn inexpensive recreational items/tv access for kids	T3a (effectiveness/real-world)	individual/ interpersonal	n/a	community	Build evidence for providing rewards and incentives based on achieving physical activity goals.
102	2018	DBR- PA Guidelines	Physical Activity Guidelines	Limited evidence suggests that, for general adult populations providing guaranteed rewards is effective for increasing exercise session attendance when rewards are contingent upon achieving specific goals.	T3a (effectiveness/real-world)	individual/ interpersonal	adults	community	Build evidence for providing rewards and incentives based on achieving physical activity goals.
103	2018	DBR- PA Guidelines	Physical Activity Guidelines	Limited evidence suggests that for youth and different populations of adults providing unconditional incentives contingent upon physical activity behaviors performed is no more effective than providing the same intervention without added incentives for increased physical activity levels, physical activity group session attendance, or fitness levels.	T3a (effectiveness/real-world)	individual/ interpersonal	children	community	Build evidence for providing rewards and incentives based on achieving physical activity goals.
103.1	2018	DBR- PA Guidelines	Physical Activity Guidelines	Limited evidence suggests that (for diff pops of adults) providing unconditional incentives contingent upon PA is no more effective than the same intervention w/o incentives for increased PA levels, PA group session attendance, or fitness levels.	T3a (effectiveness/real-world)	individual/ interpersonal	n/a	community	Build evidence for providing rewards and incentives based on achieving physical activity goals.
93	2018	DBR- PA Guidelines	Physical Activity Guidelines	In older adults, few reviews [older adults] were found that specifically targeted subgroups of older adults that are increasingly prevalent, including informal family caregivers and those with chronic conditions.	T2 (clinical/efficacy/RCT)	individual/ interpersonal	older adults	n/a	Evaluate the effectiveness of home-based exercise interventions for older adults on specific populations, including by gender, age group, race/ethnicity, income, and disability status.
105	2018	DBR- PA Guidelines	Physical Activity Guidelines	Evidence in the reviews evaluating different racial/ethnic groups, adverse events, and cost-effectiveness is currently lacking or infrequentely reported (rewards & incentives)	T3a (effectiveness/real-world)	individual/ interpersonal	n/a	community	Build evidence for providing rewards and incentives based on achieving physical activity goals.
94	2018	DBR- PA Guidelines	Physical Activity Guidelines	...too few multiple health behavior intervention studies in older adult populations to allow confidence when comparing single behavior interventions with multiple health behavior interventions.	T2 (clinical/efficacy/RCT)	n/a	older adults	n/a	Evaluate the effectiveness of home-based exercise interventions for older adults on specific populations, including by gender, age group, race/ethnicity, income, and disability status.
194	2018	DBR- PA Guidelines	Physical Activity Guidelines	Moderate evidence indicates that interventions targeting sedentary behavior in worksites-particularly among workers who perform their job duties while seated-have moderate to large short-term effects in reducing sedentary behavior.	T2 (clinical/efficacy/RCT)	n/a	adults	community	Build evidence for the effectiveness of sedentary behavior interventions in worksites, including dose-response and adverse events.
95	2018	DBR- PA Guidelines	Physical Activity Guidelines	Limited evidence suggests that postnatal interventions are effective for increasing physical activity in postnatal women compared with minimal or treatment conditions.	T3a (effectiveness/real-world)	n/a	n/a	n/a	Build primary evidence for postnatal interventions, including among specific populations (racial/ethnic groups, women with gestational diabetes or postnatal depression).
96	2018	DBR- PA Guidelines	Physical Activity Guidelines	The evidence for successfully increasing physical activity within the context of weight management, or among women with gestational diabetes or postnatal depression was also limited.	T2 (clinical/efficacy/RCT)	n/a	n/a	n/a	Build primary evidence for postnatal interventions, including among specific populations (racial/ethnic groups, women with gestational diabetes or postnatal depression).
97	2018	DBR- PA Guidelines	Physical Activity Guidelines	Evidence in the reviews [for postnatal women], evaluating different racial/ethnic groups, adverse events, and cost-effectiveness is currently lacking or infrequently reported.	T3a (effectiveness/real-world)	n/a	n/a	n/a	Build primary evidence for postnatal interventions, including among specific populations (racial/ethnic groups, women with gestational diabetes or postnatal depression).
98	2018	DBR- PA Guidelines	Physical Activity Guidelines	Evidence in the reviews [for youth], evaluating different racial/ethnic groups, adverse events, and cost-effectiveness is currently lacking or infrequently reported.	T3a (effectiveness/real-world)	n/a	n/a	n/a	Conduct more rigorous studies of youth physical activity interventions, including adverse effects and cost-effectiveness.
44	2016	DBR- PA plan	National Physical Activity Plan	T/S4 [States should] Compile and disseminate best practices that exemplify effective implementation of physical activity standards in early care and education programs	T3b (dissemination/implementation	policy/ systems/ environment	children	community	Build evidence of effectiveness for interventions taking place in early care and education settings.
116	2018	DBR- PA Guidelines	Physical Activity Guidelines	Limited evidence suggests that interventions occurring in child care or preschool settings are effective for increasing physical activity in children ages 6 and younger.	T3a (effectiveness/real-world)	n/a	children	community	Build evidence of effectiveness for interventions taking place in early care and education settings.
357	2012	BK-Guidel midcourse	PA Guidelines MidCourse Report	1) Examine specific strategies to promote physical activity in the childcare setting and examine the effect of the center physical environment on child physical activity 2) Investigate center-based interventions that involve parents and activities at home.	T3a (effectiveness/real-world)	n/a	children	community	Build evidence of effectiveness for interventions taking place in early care and education settings.
357.1	2012	BK-Guidel midcourse	PA Guidelines MidCourse Report	examine the effect of the center physical environment on child physical activity	T3a (effectiveness/real-world)	policy/systems/environment	children	community	Build evidence of effectiveness for interventions taking place in early care and education settings.
357.2	2012	BK-Guidel midcourse	PA Guidelines MidCourse Report	2) Investigate center-based interventions that involve parents and activities at home.	T3a (effectiveness/real-world)	individual/interpersonal	n/a	community	Build evidence of effectiveness for interventions taking place in early care and education settings.
59	2016	DBR- PA plan	National Physical Activity Plan	T/S2 [Healthcare systems and professional societies should] Expand the evidence on the cost-effectiveness of promoting physical activity in inactive patients with and without chronic disease, including evidence on the effect of therapeutic physical activity for existing conditions on patient outcomes and costs of care	T3a (effectiveness/real-world)	n/a	n/a	clinical	Build evidence of efficacy for primary care physical activity interventions.
127	2018	DBR- PA Guidelines	Physical Activity Guidelines	Limited evidence exists that primary care-based interventions targeting increases in physical activity among adults are effective when compared with minimal or usual care conditions, particular over medium (i.e., 6 to 11 months) and longer periods (i.e., 12 months or more)	T2 (clinical/efficacy/RCT)	individual/ interpersonal	adults	clinical	Build evidence of efficacy for primary care physical activity interventions.
99	2018	DBR- PA Guidelines	Physical Activity Guidelines	The [youth] studies provided some evidence of intervention impact by health status.	T3a (effectiveness/real-world)	n/a	n/a	n/a	Conduct more rigorous studies of youth physical activity interventions, including adverse effects and cost-effectiveness.
360	2012	BK-Guidel midcourse	PA Guidelines MidCourse Report	Conduct randomized, controlled studies of the effectiveness of primary care counseling on physical activity behavior.	T2 (clinical/efficacy/RCT)	individual/interpersonal	n/a	clinical	Build evidence of efficacy for primary care physical activity interventions.
361	2012	BK-Guidel midcourse	PA Guidelines MidCourse Report	Identify the optimal intensity and delivery mode of primary care physical activity interventions.	T3a (effectiveness/real-world)	individual/ interpersonal	n/a	clinical	Build evidence of efficacy for primary care physical activity interventions.
363	2012	BK-Guidel midcourse	PA Guidelines MidCourse Report	Identify the optimal age range for effective interventions in primary care settings,	T3a (effectiveness/real-world)	individual/interpersonal	n/a	clinical	Build evidence of efficacy for primary care physical activity interventions.
363.1	2012	BK-Guidel midcourse	PA Guidelines MidCourse Report	Identify the intervention effects (interventions that combine primary care counseling with referral and integration into community youth-focused programs) in normal weight as well as overweight or obese youth.	T3a (effectiveness/real-world)	individual/interpersonal	children	clinical	Build evidence of efficacy for primary care physical activity interventions.
104	2018	DBR- PA Guidelines	Physical Activity Guidelines	Very few details were provided about the intensity, type, and timing of physical activity prescribed in the interventions [providing incentives for physical activity].	T3a (effectiveness/real-world)	n/a	n/a	n/a	Build evidence for providing rewards and incentives based on achieving physical activity goals.
489	2022	BK USPSTF	USPSTF	Future research should elucidate best practices for clinicians and patients to navigate known environmental and structural barriers to healthy diet and physical activity that support persons of all ages and abilities.	T1b (intervention development)	individual/ interpersonal	n/a	clinical	Build evidence of efficacy for primary care physical activity interventions.
490	2022	BK USPSTF	USPSTF	Future research should identify best practices to improve clinician skills in delivering in-person behavioral counseling and referring patients to other settings for behavioral counseling to promote healthy diet and physical activity.	T1b (intervention development)	individual/ interpersonal	n/a	clinical	Build evidence of efficacy for primary care physical activity interventions.
110	2018	DBR- PA Guidelines	Physical Activity Guidelines	Limited evidence suggests that community-wide interventions using strategies that reach a smaller proportion of the target pop, employ less intensive contact over time, and focus on a relatively narrow set of strategies are effective in promoting community-wide PA change.	T3a (effectiveness/real-world)	n/a	n/a	community	Build evidence on community-wide interventions, including evidence-based core components and reach.
112	2018	DBR- PA Guidelines	Physical Activity Guidelines	[Evidence on community-wide interventions using less-intensive or fewer-component interventions] lack reliable measure of physical activity and report incomplete data collection. Those studies that did not employ randomization methods often reported baseline differences between study arms and other potential threats to internal validity, leading to an assessment of high or unclear risk of bias. D…	T3a (effectiveness/real-world)	n/a	n/a	community	Build evidence on community-wide interventions, including evidence-based core components and reach.
276	2013	BK-Edu stud	Educating the Student Body: Taking Physical Activity and Physical Education to Schools (2013)	How can the whole-of-school approach be expanded to include opportunities for community-based promotion of physical activity?	T1b (intervention development)	policy/ systems/ environment	children	community	Build evidence on community-wide interventions, including evidence-based core components and reach.
169	2018	DBR- PA Guidelines	Physical Activity Guidelines	Limited evidence suggests that active video game interventions used in structured community-based programs are effective for increasing physical activity in healthy children.	T2 (clinical/efficacy/RCT)	individual/ interpersonal	children	community	Build evidence on the effectiveness of active video games for youth.
171	2018	DBR- PA Guidelines	Physical Activity Guidelines	However, several of these studies [in a systematic review of school-based active video game use in youth younger than 18 years] did not report significance testing or used uncontrolled pre-posttest designs.	T2 (clinical/efficacy/RCT)	individual/ interpersonal	children	community	Build evidence on the effectiveness of active video games for youth.
174	2018	DBR- PA Guidelines	Physical Activity Guidelines	For youth, even though study quality to date generally has been poor, this work provides some indication that the use of active video games that involve structured physical activity programming in some community settings (e.g., schools) could be useful in increasing physical activity levels during the in-school period. Such observations require more rigorous evaluation, including assessment of po…	T3a (effectiveness/real-world)	individual/ interpersonal	children	community	Build evidence on the effectiveness of active video games for youth.
163	2018	DBR- PA Guidelines	Physical Activity Guidelines	Limited evidence suggests that physical activity interventions based on or including social media are effective for increasing physical activity in adults	T2 (clinical/efficacy/RCT)	individual/ interpersonal	adults	community	Build evidence on the effectiveness of social media interventions for adults and youth.
163.1	2018	DBR- PA Guidelines	Physical Activity Guidelines	Limited evidence suggests that physical activity interventions based on or including social media are effective for increasing physical activity in youth	T2 (clinical/efficacy/RCT)	individual/ interpersonal	n/a	community	Build evidence on the effectiveness of social media interventions for adults and youth.
107	2018	DBR- PA Guidelines	Physical Activity Guidelines	Evidence in the reviews [behavior change theories] comparing different racial/ethnic groups or specifically reporting adverse events and cost-effectiveness is currently lacking or infrequently reported.	T3a (effectiveness/real-world)	individual/ interpersonal	n/a	n/a	Evaluate the impact of individually-adapted behavior change programs, including reach, effectiveness (including unintended consequences), cost-effectiveness, and implementation (physical activity type, delivery mode).
166	2018	DBR- PA Guidelines	Physical Activity Guidelines	Study interventions were highly variable and the populations studied [social media platforms] consisted primarily of Caucasian women of higher socioeconomic status.	T3a (effectiveness/real-world)	n/a	adults	community	Build evidence on the effectiveness of social media interventions for adults and youth.
108	2018	DBR- PA Guidelines	Physical Activity Guidelines	Few details were provided about the types of physical activities that were prescribed or targeted by the interventions [behavior change theories].	T2 (clinical/efficacy/RCT)	individual/ interpersonal	n/a	n/a	Evaluate the impact of individually-adapted behavior change programs, including reach, effectiveness (including unintended consequences), cost-effectiveness, and implementation (physical activity type, delivery mode).
109	2018	DBR- PA Guidelines	Physical Activity Guidelines	Evidence in the reviews [peer-led interventions]evaluating different racial/ethnic groups, adverse events, and cost-effectiveness is currently lacking or infrequentely reported.	T3a (effectiveness/real-world)	individual/ interpersonal	n/a	n/a	Investigate the implementation of social support interventions in community settings, including type, medium, intensity, structure, and frequency.
115	2018	DBR- PA Guidelines	Physical Activity Guidelines	Although some studies did specifically target underserved or lower income communities, only a few studies specifically evalulated intervention differences by socioeconomic strata, with results found to be indeterminate or inconclusive.	T3a (effectiveness/real-world)	n/a	n/a	n/a	Conduct research to understand effectiveness of mass media campaigns by dose, channel, and priority population.
118	2018	DBR- PA Guidelines	Physical Activity Guidelines	Many studies did not provide enough info regarding the magnitude of the effects of the intervention strategies on PA behavior change in children. [providing portable play equipment; providing staff with training to deliver structured PA sessions and increasing the time alloted for them; integrating PA teaching and learning into pre-academic instructional routines; increasing time kids spend outsi…	T2 (clinical/efficacy/RCT)	n/a	children	n/a	Analyze the effectiveness of physical activity interventions in school settings, including on academic achievement.
119	2018	DBR- PA Guidelines	Physical Activity Guidelines	Limited evidence was provided to evaluate differences in intervention impact between population groups (with the exception of sex-based differences) [providing portable play equiptment; providing staff with training to deliver structured PA sessions and increasing the time alloted for them; integrating PA teaching and learning into pre-academic instructional routines; increasing time kids spend o…	T3a (effectiveness/real-world)	n/a	n/a	n/a	Analyze the effectiveness of physical activity interventions in school settings, including on academic achievement.
191	2018	DBR- PA Guidelines	Physical Activity Guidelines	Evidence on the use of technology-mediated approaches to reduce sedentary behavior in adults (e.g. smartphone apps, text messages) was reported to be scarce.	T2 (clinical/efficacy/RCT)	n/a	adults	community	Build evidence on the effectiveness of text messaging and app-delivered interventions for adults and youth.
120	2018	DBR- PA Guidelines	Physical Activity Guidelines	Evidence in the reviews evaluating intervention effects for children of different races and ethnicities, as well as the reporting of adverse events, are currently lacking or infrequently reported [for intervention in preschool or childcare settings].	T3a (effectiveness/real-world)	n/a	children	n/a	Determine the effectiveness of school-based physical activity interventions by race/ethnicity, socioeconomic status, disabilities, culture, and school location/resources.
122	2018	DBR- PA Guidelines	Physical Activity Guidelines	Details regarding the theoretical foci of the [faith-based] interventions were limited with only one of the studies explicitly reporting the theoretical basis, while two others cited specific health promotion frameworks.	T2 (clinical/efficacy/RCT)	n/a	n/a	n/a	Examine the effectiveness and implementation of faith-based programs, including duration and theoretical basis.
124	2018	DBR- PA Guidelines	Physical Activity Guidelines	Limited evidence suggests that nurse-delivered interventions in community settings are effective for increasing physical activity in adults.	T2 (clinical/efficacy/RCT)	n/a	adults	n/a	Investigate the effectiveness of nurse-delivered interventions in community settings, including by specific physical activity prescription (frequency, intensity, time, type).
50	2016	DBR- PA plan	National Physical Activity Plan	T/S1 [Faith-based organizations should] Create an environment supportive of physical activity by delivering evidence-based physical activity messaging and programs that are consistent with the faith community’s religious beliefs	T3b (dissemination/implementation	policy/ systems/ environment	n/a	community	Collaborate with faith-based organizations to deliver and test accessible and tailored programs.
53	2016	DBR- PA plan	National Physical Activity Plan	T/S4 [Large faith-based organizations should]Identify existing messages and materials that effectively address the beneficial effects of physical activity programs on faith-based organizations’ finances, membership, and member health and spirituality.	T3b (dissemination/implementation	n/a	n/a	community	Collaborate with faith-based organizations to deliver and test accessible and tailored programs.
54	2016	DBR- PA plan	National Physical Activity Plan	T/S4 [Large faith-based organizations should] Support the development of messages from all religions and denominations that demonstrate how scripture and religious law can support and encourage engagement in physical activity and other positive health behaviors.	T1b (intervention development)	n/a	n/a	community	Collaborate with faith-based organizations to deliver and test accessible and tailored programs.
359.4	2012	BK-Guidel midcourse	PA Guidelines MidCourse Report	5) Compare family and home-based intervention effects across race, ethnicity, and socioeconomic groups.	T3a (effectiveness/real-world)	individual/interpersonal	n/a	community	Compare family and home-based intervention effectiveness by demographic characteristics.
412	2022	PL-Comm Guide	Community Guide	Family-Based Interventions: How effective are interventions targeted to certain groups based on demographic characteristics (i.e., single-sex interventions)?	T3a (effectiveness/real-world)	n/a	n/a	community	Compare family and home-based intervention effectiveness by demographic characteristics.
214	2015	DBR-Call to Action	Call to Action	Methods that use pedestrian counts as part of national surveillance will also require further research on the best ways to compile and analyze these data.	T4 (surveillance)	policy/systems/environment	n/a	community	Compile and analyze national surveillance data to monitor walking and walkability.
216	2015	DBR-Call to Action	Call to Action	No national surveillance system routinely and comprehensively monitors local neighborhood features of a walkable community	T4 (surveillance)	policy/systems/environment	n/a	community	Compile and analyze national surveillance data to monitor walking and walkability.
222	2015	DBR-Call to Action	Call to Action	Surveillance of supports for walking and walkability are especially needed at worksites and schools, where adults and children spend much of their time.	T4 (surveillance)	policy/systems/environment	n/a	community	Compile and analyze national surveillance data to monitor walking and walkability.
125	2018	DBR- PA Guidelines	Physical Activity Guidelines	Most interventions [nurse-delivered] were not reported as prescribing specific physical activity frequency, intensity, time, and/or type.	T2 (clinical/efficacy/RCT)	n/a	n/a	n/a	Investigate the effectiveness of nurse-delivered interventions in community settings, including by specific physical activity prescription (frequency, intensity, time, type).
128	2018	DBR- PA Guidelines	Physical Activity Guidelines	The magnitude of the effect was not easy to determine and many systematic reviews and review of reviews [primary carebased] did not report effect sizes. However, it should be noted that the magnitude of the effects varied widely, as both of these reviews reported that the majority of studies reviewed had null or non-significant improvements in physical activity.	T2 (clinical/efficacy/RCT)	n/a	n/a	n/a	Build evidence of efficacy for primary care physical activity interventions.
134	2018	DBR- PA Guidelines	Physical Activity Guidelines	Features of physical activity intervention targets and measures:..Descriptions of specific physical activity frequency, intensity, duration, and/or type were generally lacking in the reviews [school reccess interventions].	T2 (clinical/efficacy/RCT)	n/a	n/a	n/a	Study the implementation of school-based physical activity interventions, including duration, frequency, and type.
136	2018	DBR- PA Guidelines	Physical Activity Guidelines	The results [of school interventions] were not reported by ethnic/racial or income subgroups.	T3a (effectiveness/real-world)	n/a	n/a	n/a	Determine the effectiveness of school-based physical activity interventions by race/ethnicity, socioeconomic status, disabilities, culture, and school location/resources.
442	2022	PL-Comm Guide	Community Guide	Built Environment Approaches Combining Transportation System Interventions with Land Use and Environmental Design: What are the long-term effects of built environment intervention approaches? Do they help develop regular physical activity habits that stay with residents from childhood to adulthood?	T3a (effectiveness/real-world)	policy/ systems/ environment	n/a	community	Conduct more longitudinal studies to capture magnitude of change in physical activity as a result of built environment interventions.
444	2022	PL-Comm Guide	Community Guide	Built Environment Approaches Combining Transportation System Interventions with Land Use and Environmental Design: What is needed to conduct more longitudinal studies (e.g., length of study, cost, study protocol, researcher and stakeholder buy-in)?	T3a (effectiveness/real-world)	policy/ systems/ environment	n/a	community	Conduct more longitudinal studies to capture magnitude of change in physical activity as a result of built environment interventions.
446	2022	PL-Comm Guide	Community Guide	Built Environment Approaches Combining Transportation System Interventions with Land Use and Environmental Design: What types of studies effectively capture the magnitude of change in physical activity by time, amount, intensity, or proportion of the population influenced?	T3a (effectiveness/real-world)	policy/ systems/ environment	n/a	community	Conduct more longitudinal studies to capture magnitude of change in physical activity as a result of built environment interventions.
138	2018	DBR- PA Guidelines	Physical Activity Guidelines	Limited evidence suggests overall that worksite interventions are effective for increasing physical activity in adults, particularly over medium (i.e., 6 to 11 months) and longer periods (i.e., 12 or more months).	T2 (clinical/efficacy/RCT)	n/a	adults	n/a	Build evidence for the effectiveness of sedentary behavior interventions in worksites, including dose-response and adverse events.
141	2018	DBR- PA Guidelines	Physical Activity Guidelines	Limited evidence suggests that wearable activity monitors may help increase physical activity in adults with musculoskeletal disorders.	T2 (clinical/efficacy/RCT)	individual/ interpersonal	adults	n/a	Examine impacts (clinical and health outcomes) of wearables combined with behavior change strategies.
142	2018	DBR- PA Guidelines	Physical Activity Guidelines	The somewhat more variable results and fewer studies [wearable activity monitors] reported with overweight or obese adults led to to the evidence grade of "Moderate" as opposed to "Strong".	T2 (clinical/efficacy/RCT)	n/a	adults	n/a	Examine the effectiveness of wearable activity monitors by age, race/ethnicity, socioeconomic status, and overweight/obesity.
85	2016	DBR- PA plan	National Physical Activity Plan	T/S4 [Communities should] Develop and disseminate policy tools to reduce the possible impacts of gentrification on low-income neighborhoods that adopt healthy design principles, as they become more desirable and experience rising home values	T3b (dissemination/implementation	policy/ systems/ environment	n/a	community	Conduct natural experiments to evaluate the effects of policy and environment changes on health outcomes.
181	2018	DBR- PA Guidelines	Physical Activity Guidelines	Relatively little systematic evidence was found during the 2011 to 2016 evidence search period evaluating the effects of specific policies related to urban sprawl, land-use mix, and other factors on different types of physical activity and for different population segments.	T2 (clinical/efficacy/RCT)	policy/ systems/ environment	n/a	community	Conduct natural experiments to evaluate the effects of policy and environment changes on health outcomes.
182	2018	DBR- PA Guidelines	Physical Activity Guidelines	While the policy intervention literature does not currently have sufficient evidence to receive an evidence grade, their potentially far-reaching impacts, both alone and in combination with environmental and related interventions, merit further systematic investigation.	T2 (clinical/efficacy/RCT)	policy/ systems/ environment	n/a	community	Conduct natural experiments to evaluate the effects of policy and environment changes on health outcomes.
230	2015	DBR-Call to Action	Call to Action	Researchers can take advantage of data from natural experiements to examine the relationship of increased walking or improved walkability with the risk of pedestrian injury.	T3a (effectiveness/real-world)	policy/systems/environment	n/a	community	Conduct natural experiments to evaluate the effects of policy and environment changes on health outcomes.
260	2020	DBE-NCCOR-HiRisk	NCCOR High Risk Pops White paper	Support research to evaluate natural experiments designed to identify policy and place-based changes that could individually or collectively have positive health benefits.	T3a (effectiveness/real-world)	policy/ systems/ environment	n/a	community	Conduct natural experiments to evaluate the effects of policy and environment changes on health outcomes.
143	2018	DBR- PA Guidelines	Physical Activity Guidelines	The major physical activity outcomes reported were steps (based on step counters) and/or accelerometry-based minutes per day or week of moderate-to-vigorous physical activity with little mention of frequency or duration.	T3a (effectiveness/real-world)	n/a	n/a	n/a	Examine the effectiveness of wearable activity monitors by age, race/ethnicity, socioeconomic status, and overweight/obesity.
145	2018	DBR- PA Guidelines	Physical Activity Guidelines	Many of the studies in this area consist of reasonably short intervention periods, with the impacts of wearable activity monitors use over longer time periods less clear.	T2 (clinical/efficacy/RCT)	individual/ interpersonal	n/a	n/a	Examine impacts (clinical and health outcomes) of wearables combined with behavior change strategies.
353	2012	BK-Guidel midcourse	PA Guidelines MidCourse Report	Conduct quasi-experimental evaluation research on the built environment and youth physical activity, taking advantage of “natural experiments” (i.e., environmental changes implemented by policymakers and/or others).	T3a (effectiveness/real-world)	policy/ systems/ environment	n/a	community	Conduct natural experiments to evaluate the effects of policy and environment changes on health outcomes.
358	2012	BK-Guidel midcourse	PA Guidelines MidCourse Report	Conduct policy research to examine the effects of state and institutional policy innovations.	T3a (effectiveness/real-world)	policy/ systems/ environment	n/a	community	Conduct natural experiments to evaluate the effects of policy and environment changes on health outcomes.
223	2015	DBR-Call to Action	Call to Action	More specific information about policies (related to shared use and walking to and from school) and how they are implemented is needed.	T3b (dissemination/implementation	policy/systems/environment	n/a	community	Conduct policy research on improving the adoption and implementation of active transportation, land use, and community design policies.
147	2018	DBR- PA Guidelines	Physical Activity Guidelines	Limited, early evidence suggests that web-based or internet-delivered interventions may have some efficacy in increasing short-term physical activity levels in individuals with Type 2 diabetes.	T2 (clinical/efficacy/RCT)	individual/ interpersonal	n/a	n/a	Determine the effectiveness of web-based interventions for adults with type 2 diabetes.
387	2022	PL-White House	White House Strategy	Promote active transportation and land use policies to support physical activity.	T3b (dissemination/implementation	policy/ systems/ environment	children	community	Conduct policy research on improving the adoption and implementation of active transportation, land use, and community design policies.
70	2016	DBR- PA plan	National Physical Activity Plan	T/S4 [Public health agencies should] Expand surveillance systems to monitor the status of environmental and policy determinants of physical activity and the disparities in resource availability and utilization	T4 (surveillance)	policy/ systems/ environment	n/a	community	Conduct research on how to best incorporate social, environmental, and policy determinants of physical activity in surveillance systems.
148	2018	DBR- PA Guidelines	Physical Activity Guidelines	The majority of studies have been conducted in the general adult population, and most [web-based] did not screen for initial physical activity status as one of the study enrollment criteria	T2 (clinical/efficacy/RCT)	n/a	n/a	n/a	Examine the effectiveness of computer-tailored interventions, including adverse events and cost-effectiveness.
149	2018	DBR- PA Guidelines	Physical Activity Guidelines	The impacts of web-based or internet-delivered interventions on population subgroups with chronic diseases other than Type 2 diabetes are currently unclear given that available studies often report high participant attrition levels and relatively short intervention time periods often less than 6 months).	T2 (clinical/efficacy/RCT)	individual/ interpersonal	n/a	n/a	Determine the effectiveness of web-based interventions for adults with type 2 diabetes.
252	2020	DBE-NCCOR-HiRisk	NCCOR High Risk Pops White paper	Develop guidance on incorporating SDoH measures into surveillance vs. study communities in large cohort studies.	T0 (measure development)	n/a	n/a	community	Conduct research on how to best incorporate social, environmental, and policy determinants of physical activity in surveillance systems.
74	2016	DBR- PA plan	National Physical Activity Plan	T/S4 [Public health agencies should] Provide health data that allows communities to understand the burden of inactivity in their communities, and to tailor approaches to increase physical activity to local circumstances	T3b (dissemination/implementation	n/a	n/a	community	Conduct research on the effectiveness of technical assistance to support communities in collecting data, measuring outcomes, and tailoring interventions.
77	2016	DBR- PA plan	National Physical Activity Plan	T/S5 [Public health organizations should] Identify and support expansion of culturally salient tools that build upon community assets to promote physical activity across all population groups.	T3b (dissemination/implementation	n/a	n/a	community	Conduct research on the effectiveness of technical assistance to support communities in collecting data, measuring outcomes, and tailoring interventions.
234	2015	DBR-Call to Action	Call to Action	Communities need tools and protocols to measure cost, equity, and behavioral and health outcomes (including injury data) reliably and consistently. They also need help comparing how local programs were implemented against how the original program was designed.	T3b (dissemination/implementation	n/a	n/a	community	Conduct research on the effectiveness of technical assistance to support communities in collecting data, measuring outcomes, and tailoring interventions.
257	2020	DBE-NCCOR-HiRisk	NCCOR High Risk Pops White paper	Validate findings from secondary data sources and community voices.	T0 (measure development)	n/a	n/a	community	Conduct research on the effectiveness of technical assistance to support communities in collecting data, measuring outcomes, and tailoring interventions.
150	2018	DBR- PA Guidelines	Physical Activity Guidelines	Evidence in the [web-based] reviews evaluating different racial/ethnic groups, adverse events, and cost-effectiveness is currently lacking or infrequently reported.	T3a (effectiveness/real-world)	n/a	n/a	n/a	Examine the effectiveness of computer-tailored interventions, including adverse events and cost-effectiveness.
151	2018	DBR- PA Guidelines	Physical Activity Guidelines	Moderate evidence indicates that computer-tailored print interventions, which collect user information through mailed surveys that is then used to generate computer-tailored mailings containing personalized physical activity advice and support, have a small but positive effect in increasing physical activity in general populations of adults when compared to minimal or no-treatement controls, part…	T2 (clinical/efficacy/RCT)	individual/ interpersonal	adults	n/a	Examine the effectiveness of computer-tailored interventions, including adverse events and cost-effectiveness.
152	2018	DBR- PA Guidelines	Physical Activity Guidelines	Many studies [of computer-tailored print interventions] did not adequately define their tailoring variables.	T2 (clinical/efficacy/RCT)	individual/ interpersonal	adults	n/a	Assess the implementation of computer-tailored interventions, including tailoring variables and core components.
450	2022	PL-Comm Guide	Community Guide	Creating or Improving Places for Physical Activity: What characteristics of a community are necessary for the optimal implementation of policy and environmental interventions?	T3b (dissemination/implementation	policy/ systems/ environment	n/a	community	Conduct research on the effectiveness of technical assistance to support communities in collecting data, measuring outcomes, and tailoring interventions.
63	2016	DBR- PA plan	National Physical Activity Plan	T/S1 [Government health agencies, in collaboration with national non-profit health organizations should] Identify and test evidence-based media messages and campaign strategies with the greatest reach and likelihood of influencing population physical activity levels.	T3a (effectiveness/real-world)	policy/ systems/ environment	n/a	community	Conduct research to understand effectiveness of mass media campaigns by dose, channel, and priority population.
64	2016	DBR- PA plan	National Physical Activity Plan	T/S2 [Government health agencies, in collaboration with national non-profit health organizations should]Conduct market research to identify the most effective mass communication messages and standardized brand for promoting physical activity.	T1b (intervention development)	policy/ systems/ environment	n/a	community	Conduct research to understand effectiveness of mass media campaigns by dose, channel, and priority population.
113	2018	DBR- PA Guidelines	Physical Activity Guidelines	The effects of stand-alone mass media campaigns on population-level physical activity are currently unclear, due to a relativelly small number of studies that are often accompanied by poor or inadequate measurment of physical activity and weak designs.	T3a (effectiveness/real-world)	policy/ systems/ environment	n/a	community	Conduct research to understand effectiveness of mass media campaigns by dose, channel, and priority population.
153	2018	DBR- PA Guidelines	Physical Activity Guidelines	The impacts of [computer-tailored print] intervention factors other than multiple contacts (e.g. inclusion of action plans or environmental information) are less clear.	T2 (clinical/efficacy/RCT)	individual/ interpersonal	adults	n/a	Assess the implementation of computer-tailored interventions, including tailoring variables and core components.
154	2018	DBR- PA Guidelines	Physical Activity Guidelines	Some evidence suggests that participants' pre-intervention physical activity levels may not greatly influence responses to computer-tailored print interventions, although this participant characteristic deserves further evaluation.	T2 (clinical/efficacy/RCT)	individual/ interpersonal	adults	n/a	Examine the effectiveness of computer-tailored interventions, including adverse events and cost-effectiveness.
156	2018	DBR- PA Guidelines	Physical Activity Guidelines	Moderate evidence indicates that mobile phone programs consisting of or including text-messaging have a small to moderate positive effect on physical activity levels in general adult populations.	T2 (clinical/efficacy/RCT)	individual/ interpersonal	adults	n/a	Build evidence on the effectiveness of text messaging and app-delivered interventions for adults and youth.
439	2022	PL-Comm Guide	Community Guide	Stand-Alone Mass Media Campaigns: Future research should evaluate the relationship between campaign dose and costs per media channel by outcomes among the target audience(s).	T3a (effectiveness/real-world)	individual/ interpersonal	n/a	community	Conduct research to understand effectiveness of mass media campaigns by dose, channel, and priority population.
440	2022	PL-Comm Guide	Community Guide	Stand-Alone Mass Media Campaigns: More research is needed to understand what specific dose and channels of a media campaign (e.g., Internet, billboards) are most effective for specific target audiences.	T3a (effectiveness/real-world)	policy/ systems/ environment	n/a	community	Conduct research to understand effectiveness of mass media campaigns by dose, channel, and priority population.
183	2018	DBR- PA Guidelines	Physical Activity Guidelines	Moderate evidence indicates that interventions targeting youth, primarily through reductions in television viewing and other screen-time behaviors in primarily school-based settings, have small but consistent effects on reducing sedentary behavior.	T3a (effectiveness/real-world)	individual/ interpersonal	children	community	Conduct rigorous experimental studies to understand the effectiveness and individual-level maintenance of sedentary behavior interventions.
184	2018	DBR- PA Guidelines	Physical Activity Guidelines	It was not clear from the evidence reviewed [reductions in television viewing and other screen-time behaviors] given the general lack of health outcomes assessed in a number of the studies, whether the small but consistent reductions in sedentary behavior were large enough to produce or maintain positive health outcomes.	T2 (clinical/efficacy/RCT)	individual/ interpersonal	n/a	community	Conduct rigorous experimental studies to understand the effectiveness and individual-level maintenance of sedentary behavior interventions.
185	2018	DBR- PA Guidelines	Physical Activity Guidelines	Few studies [reductions in television viewing and other screen-time behaviors] measured or demonstrated sustainability of sedentary reductions once the intervention ended.	T3a (effectiveness/real-world)	individual/ interpersonal	children	community	Conduct rigorous experimental studies to understand the effectiveness and individual-level maintenance of sedentary behavior interventions.
186	2018	DBR- PA Guidelines	Physical Activity Guidelines	Evidence in the reviews [reductions in television viewing and other screen-time behaviors] evaluating different racial/ethnic groups, adverse events, and cost-effectiveness is currently lacking or infrequently reported.	T3a (effectiveness/real-world)	individual/ interpersonal	children	community	Conduct rigorous experimental studies to understand the effectiveness and individual-level maintenance of sedentary behavior interventions.
188	2018	DBR- PA Guidelines	Physical Activity Guidelines	Other less commonly reported outcomes [reductions in television viewing and other screen-time behaviors] were steps per day (pedometer) and accelerometer-based energy expenditure changes.	T3a (effectiveness/real-world)	individual/ interpersonal	children	community	Conduct rigorous experimental studies to understand the effectiveness and individual-level maintenance of sedentary behavior interventions.
189	2018	DBR- PA Guidelines	Physical Activity Guidelines	Limited evidence suggests that sedentary behavior interventions targeting decreases in overall sedentary time in general adult populations are effective.	T2 (clinical/efficacy/RCT)	n/a	adults	community	Conduct rigorous experimental studies to understand the effectiveness and individual-level maintenance of sedentary behavior interventions.
190	2018	DBR- PA Guidelines	Physical Activity Guidelines	However, these studies [sedentary behavior interventions in adults] were of short duration (less than 3 months), had limited follow-up, and were of poor scientific quality due to lack of blinding and large effect variability.	T2 (clinical/efficacy/RCT)	n/a	adults	community	Conduct rigorous experimental studies to understand the effectiveness and individual-level maintenance of sedentary behavior interventions.
195	2018	DBR- PA Guidelines	Physical Activity Guidelines	A number of these studies [sedentary behavior in worksites] used less rigorous nonrandomized designs, shorter-term follow-ups (3 to 6 months) and small sample sizes.	T2 (clinical/efficacy/RCT)	n/a	adults	community	Conduct rigorous experimental studies to understand the effectiveness and individual-level maintenance of sedentary behavior interventions.
156.1	2018	DBR- PA Guidelines	Physical Activity Guidelines	Moderate evidence indicates that mobile phone programs consisting of or including text-messaging have a small to moderate positive on physical activity levels in general adult populations.	T2 (clinical/efficacy/RCT)	individual/ interpersonal	n/a	n/a	Build evidence on the effectiveness of text messaging and app-delivered interventions for adults and youth.
292	2013	BK-Edu stud	Educating the Student Body: Taking Physical Activity and Physical Education to Schools (2013)	strategies for reducing sedentary time in increasing physical activity across subgroups based on race/ethnicity and immigrant and socioeconomic status, including the differential effects of these approaches among those subgroups;	T1b (intervention development)	individual/ interpersonal	children	community	Conduct rigorous experimental studies to understand the effectiveness and individual-level maintenance of sedentary behavior interventions.
157	2018	DBR- PA Guidelines	Physical Activity Guidelines	Limited evidence suggests that smartphone applications increase regular PA in the general population of adults.	T3a (effectiveness/real-world)	individual/ interpersonal	adults	n/a	Build evidence on the effectiveness of text messaging and app-delivered interventions for adults and youth.
161	2018	DBR- PA Guidelines	Physical Activity Guidelines	…no systematic reviews were found during the 2011-2016 evidence review period evaluating text-messaging interventions in youth.	T2 (clinical/efficacy/RCT)	individual/ interpersonal	adults	n/a	Build evidence on the effectiveness of text messaging and app-delivered interventions for adults and youth.
162	2018	DBR- PA Guidelines	Physical Activity Guidelines	Almost all of the studies reviewed [of adults using apps], were of short duration (i.e., less than 6 months).	T2 (clinical/efficacy/RCT)	individual/ interpersonal	adults	n/a	Build evidence on the effectiveness of text messaging and app-delivered interventions for adults and youth.
164	2018	DBR- PA Guidelines	Physical Activity Guidelines	The literature to date suggests that intervention effectiveness may be enhanced through focusing on social media features with stronger social presence and media richness (e.g., media content that people can share through social networking sites).	T3a (effectiveness/real-world)	n/a	n/a	n/a	Build evidence on the effectiveness of social media interventions for adults and youth.
39	2016	DBR- PA plan	National Physical Activity Plan	T/S5 [Community recreation and park organizations and the for- and not-for-profit fitness industry should]Examine associations between sector-level capacity measures (e.g., number and type of facilities and services) and physical activity and health outcomes among diverse groups within local populations.	T3a (effectiveness/real-world)	n/a	n/a	community	Define and test a common framework to evaluate PSE implementation, effectiveness, and maintenance that can be integrated in existing surveillance systems.
66	2016	DBR- PA plan	National Physical Activity Plan	STRATEGY 4 Public health agencies should expand monitoring of policy and environmental determinants of physical activity and the levels of physical activity in communities (surveillance)	T4 (surveillance)	policy/ systems/ environment	n/a	community	Define and test a common framework to evaluate PSE implementation, effectiveness, and maintenance that can be integrated in existing surveillance systems.
68	2016	DBR- PA plan	National Physical Activity Plan	T/S4 [Public health agencies should] Define a common framework to evaluate policy and environmental change processes, outcomes, and impacts.	T0 (measure development)	policy/ systems/ environment	n/a	community	Define and test a common framework to evaluate PSE implementation, effectiveness, and maintenance that can be integrated in existing surveillance systems.
72	2016	DBR- PA plan	National Physical Activity Plan	T/S4 [Public health agencies should] Improve linkages between local policy and environmental change and national and state data collection systems.	T4 (surveillance)	policy/ systems/ environment	n/a	community	Define and test a common framework to evaluate PSE implementation, effectiveness, and maintenance that can be integrated in existing surveillance systems.
175	2018	DBR- PA Guidelines	Physical Activity Guidelines	For each of the types of environmental- and policy-level interventions reviewed here, evidence evaluating differences in exposure to environmental interventions by different racial/ethnic groups or intervention strategies tailored to specific racial or ethnic populations was generally scarce or absent.	T3a (effectiveness/real-world)	policy/ systems/ environment	n/a	community	Define and test a common framework to evaluate PSE implementation, effectiveness, and maintenance that can be integrated in existing surveillance systems.
217	2015	DBR-Call to Action	Call to Action	Although questionnaires with 7 or 9 items exist, shorter questionnaires are needed to increase the feasibility of routinely assessing key features of the environment as part of core questions in surveillance systems.	T0 (measure development)	policy/systems/environment	n/a	community	Define and test a common framework to evaluate PSE implementation, effectiveness, and maintenance that can be integrated in existing surveillance systems.
319	2016	DBE-Fulton Surveill	Strategic Priorities for Physical Activity Surveillance in the United States	Develop and test questionnaire modules for workplaces and for community supports	T0 (measure development)	n/a	n/a	community	Define and test a common framework to evaluate PSE implementation, effectiveness, and maintenance that can be integrated in existing surveillance systems.
40	2016	DBR- PA plan	National Physical Activity Plan	T/S5 [Community recreation and park organizations and the for- and not-for-profit fitness industry should]Evaluate the impact of private businesses of the community recreation, fitness and parks sector to better understand the impact of tax incentives/membership subsidies upon physical activity levels as well as the cost-effectiveness/efficiency of these policies	T3a (effectiveness/real-world)	n/a	n/a	community	Determine cost-effectiveness and comparative cost-effectiveness of physical activity interventions.
172	2018	DBR- PA Guidelines	Physical Activity Guidelines	Among older adults, these studies have rarely reported overall PA behavior change as an outcome (focus is instead on balance, strength, endurance, and fitness).	T2 (clinical/efficacy/RCT)	individual/interpersonal	older adults	n/a	Determine the effects of home-based exercise interventions for older adults on injuries, morbidity/mortality, falls, mental health outcomes, and quality of life.
237	2015	DBR-Call to Action	Call to Action	Future research could develop national estimates to quantify additional economic costs,301 such as lost productivity from premature death and disability associated with illness and lower worker productivity.	T3a (effectiveness/real-world)	n/a	n/a	community	Determine cost-effectiveness and comparative cost-effectiveness of physical activity interventions.
238	2015	DBR-Call to Action	Call to Action	The economic risks and benefits of physical activity and of walking initiatives, programs, and policy efforts are needed to guide decisions about resource allocation and program efforts.	T3a (effectiveness/real-world)	n/a	n/a	community	Determine cost-effectiveness and comparative cost-effectiveness of physical activity interventions.
173	2018	DBR- PA Guidelines	Physical Activity Guidelines	Studies in this area [older adult video game participation] have been constrained by weak designs, limited reporting of study attrition, and short intervention periods.	T2 (clinical/efficacy/RCT)	individual/interpersonal	older adults	n/a	Determine the effects of home-based exercise interventions for older adults on injuries, morbidity/mortality, falls, mental health outcomes, and quality of life.
196	2018	DBR- PA Guidelines	Physical Activity Guidelines	Evidence in the reviews [sedentary behavior in worksites] evaluating different racial/ethnic groups, adverse events, and cost-effectiveness is currently lacking or infrequently reported.	T3a (effectiveness/real-world)	n/a	adults	n/a	Build evidence for the effectiveness of sedentary behavior interventions in worksites, including dose-response and adverse events.
348	2012	BK-Guidel midcourse	PA Guidelines MidCourse Report	Determine specific approaches with the greatest effectiveness for increasing activity transportation to school (e.g., walking school bus).	T1b (intervention development)	n/a	children	community	Determine evidence-based core components of active travel to school interventions (e.g., active school buses, school bus availability, proximity to homes).
462	2022	PL-Comm Guide	Community Guide	Interventions to Increase Active Travel to School: How does the distance students travel between their homes and schools impact intervention effectiveness? Additionally, what is the impact when school buses are offered versus not offered?	T3a (effectiveness/real-world)	policy/ systems/ environment	children	community	Determine evidence-based core components of active travel to school interventions (e.g., active school buses, school bus availability, proximity to homes).
228	2015	DBR-Call to Action	Call to Action	Which specific messages or combination of messages and other intervention components, such as walking programs and access to places to walk, are best for populations that vary in age, location, race/ethnicity, and socioeconomic status.	T3a (effectiveness/real-world)	individual/ interpersonal	n/a	community	Determine specific messages or combinations of messages that are most effective for community-wide physical activity campaigns.
430	2022	PL-Comm Guide	Community Guide	Community-Wide Campaigns: What characteristics and components of community-wide campaigns are most effective?	T3a (effectiveness/real-world)	individual/ interpersonal	n/a	community	Determine specific messages or combinations of messages that are most effective for community-wide physical activity campaigns.
472	2022	PL-Comm Guide	Community Guide	Park, Trail, and Greenway Infrastructure Interventions when Combined with Additional Interventions: What is the cost-effectiveness of park, trail, and greenway interventions?	T3a (effectiveness/real-world)	policy/ systems/ environment	n/a	community	Determine the cost-effectiveness of park, trail, and greenway infrastructure interventions (alone and with other interventions).
480	2022	PL-Comm Guide	Community Guide	Park, Trail, and Greenway Infrastructure Interventions when Implemented Alone: What is the cost-effectiveness of park, trail, and greenway interventions?	T3a (effectiveness/real-world)	policy/ systems/ environment	n/a	community	Determine the cost-effectiveness of park, trail, and greenway infrastructure interventions (alone and with other interventions).
473	2022	PL-Comm Guide	Community Guide	Park, Trail, and Greenway Infrastructure Interventions when Combined with Additional Interventions: What are the economic effects of neighborhood displacement on residents from historically disadvantaged racial and ethnic populations and populations with lower incomes?	T3a (effectiveness/real-world)	policy/ systems/ environment	n/a	community	Determine the economic effects of neighborhood displacement on historically excluded populations as a result of park, trail, and greenway interventions.
481	2022	PL-Comm Guide	Community Guide	Park, Trail, and Greenway Infrastructure Interventions when Implemented Alone: What are the economic effects of neighborhood displacement on residents from historically disadvantaged racial and ethnic populations and populations with lower incomes?	T3a (effectiveness/real-world)	policy/ systems/ environment	n/a	community	Determine the economic effects of neighborhood displacement on historically excluded populations as a result of park, trail, and greenway interventions.
354	2012	BK-Guidel midcourse	PA Guidelines MidCourse Report	Evaluate the effects of built environment changes on adolescent physical activity.	T3a (effectiveness/real-world)	policy/ systems/ environment	children	community	Determine the effectiveness of active travel to school interventions on physical activity levels.
458	2022	PL-Comm Guide	Community Guide	Interventions to Increase Active Travel to School: What is the relationship between changes in active travel to school and overall measures of total daily physical activity and moderate to vigorous physical activity?	T3a (effectiveness/real-world)	individual/ interpersonal	children	community	Determine the effectiveness of active travel to school interventions on physical activity levels.
464	2022	PL-Comm Guide	Community Guide	Interventions to Increase Active Travel to School: What is the percent change in students who choose the active travel mode following U.S. Safe Routes to School implementations?	T3a (effectiveness/real-world)	policy/ systems/ environment	children	community	Determine the effectiveness of active travel to school interventions on physical activity levels.
197	2018	DBR- PA Guidelines	Physical Activity Guidelines	Broaden enrollee targets in randomized controlled trials and other research in this area [sedentary behavior - worksites] to incorporate diverse population subgroups, including broader age groups, men as well as women, diverse racial/ethnic groups, and vulnerable and underrepresented population groups (e.g. lower-income residents, patient subgroups).	T2 (clinical/efficacy/RCT)	n/a	n/a	n/a	Build evidence for the effectiveness of sedentary behavior interventions in worksites, including dose-response and adverse events.
198	2018	DBR- PA Guidelines	Physical Activity Guidelines	The quality of the reported evidence [of interventions to reduce sedentary behavior in the workplace] (i.e., short duration interventions, nonrandomized designs) prevented a stronger evidence grade.	T3a (effectiveness/real-world)	n/a	n/a	n/a	Build evidence for the effectiveness of sedentary behavior interventions in worksites, including dose-response and adverse events.
289	2013	BK-Edu stud	Educating the Student Body: Taking Physical Activity and Physical Education to Schools (2013)	In the area of equity, a reexamination of opportunities for physical activity in schoolbased intramural and extramural sports and active transport to school to address disparities based on race/ethnicity, socioeconomic status, school location and resources, and students’ disabilities or cultural/religious barriers;	T1b (intervention development)	n/a	children	community	Determine the effectiveness of school-based physical activity interventions by race/ethnicity, socioeconomic status, disabilities, culture, and school location/resources.
292	2013	BK-Edu stud	Educating the Student Body: Taking Physical Activity and Physical Education to Schools (2013)	In the area of equity - the effectiveness of physical education, recess, classroom physical activity, and	T3a (effectiveness/real-world)	policy/ systems/ environment	children	community	Determine the effectiveness of school-based physical activity interventions by race/ethnicity, socioeconomic status, disabilities, culture, and school location/resources.
392	2022	PL-Comm Guide	Community Guide	Classroom-based Physical Activity Break Interventions: How do intervention effects vary by participant characteristics, including student age and grade, household income, parents’ education, and race/ethnicity in U.S. populations?	T3a (effectiveness/real-world)	individual/ interpersonal	children	community	Determine the effectiveness of school-based physical activity interventions by race/ethnicity, socioeconomic status, disabilities, culture, and school location/resources.
397	2022	PL-Comm Guide	Community Guide	Classroom-based Physically Active Lesson Interventions: How do intervention effects vary by participant characteristics, including household income, parents’ level of education, and race/ethnicity in U.S. populations?	T3a (effectiveness/real-world)	individual/ interpersonal	children	community	Determine the effectiveness of school-based physical activity interventions by race/ethnicity, socioeconomic status, disabilities, culture, and school location/resources.
401	2022	PL-Comm Guide	Community Guide	Classroom-based Physically Active Lesson Interventions: Are these interventions effective for older students in middle and high school settings?	T3a (effectiveness/real-world)	individual/ interpersonal	children	community	Determine the effectiveness of school-based physical activity interventions by race/ethnicity, socioeconomic status, disabilities, culture, and school location/resources.
409	2022	PL-Comm Guide	Community Guide	Enhanced School-Based Physical Education: The effectiveness of enhanced PE by sex, race and ethnicity, and socioeconomic and weight status	T3a (effectiveness/real-world)	individual/ interpersonal	children	community	Determine the effectiveness of school-based physical activity interventions by race/ethnicity, socioeconomic status, disabilities, culture, and school location/resources.
411	2022	PL-Comm Guide	Community Guide	Enhanced School-Based Physical Education: Real world practices that account for potential confounding or mediating variable	T3a (effectiveness/real-world)	n/a	children	community	Determine the effectiveness of school-based physical activity interventions by race/ethnicity, socioeconomic status, disabilities, culture, and school location/resources.
199	2018	DBR- PA Guidelines	Physical Activity Guidelines	Report, in experimental and quasi-experimental investigations of physical activity interventions, intervention-related dose-response relations and adverse events to aid intervention evaluation, translation, and dissemination.	T2 (clinical/efficacy/RCT)	n/a	n/a	n/a	Build evidence for the effectiveness of sedentary behavior interventions in worksites, including dose-response and adverse events.
200	2018	DBR- PA Guidelines	Physical Activity Guidelines	Develop efficient methods for collecting cost data on all interventions being tested to inform cost-benefit and cost-effectiveness comparisons across the physical activity intervention field as a whole. For those intervention areas that are further developed, use comparative effectiveness designs to more efficiently advance the study and translation of interventions to promote physical activity a…	T3a (effectiveness/real-world)	n/a	n/a	n/a	Determine cost-effectiveness and comparative cost-effectiveness of physical activity interventions.
201	2018	DBR- PA Guidelines	Physical Activity Guidelines	Develop standards in the field for choosing the most appropriate commparator arms with which to compare emerging physical activity interventions when evaluating their efficacy and effectiveness.	T2 (clinical/efficacy/RCT)	n/a	n/a	n/a	Improve the internal validity of physical activity research, including appropriate comparator arms for efficacy trials.
202	2018	DBR- PA Guidelines	Physical Activity Guidelines	For those intervention topic areas receiving a Strong or Moderate evidence grade, develop and sysematically test methods for effectively implementing such physical activity promotion and sedentary behavior change approaches in real-world settings.	T3b (dissemination/implementation	n/a	n/a	n/a	Develop and systematically test methods for improving the implementation and sustainability of evidence-based physical activity interventions in real-world settings.
370	2022	PL-Comm Guide	Community Guide	Home-based Exercise Interventions for Adults Aged 65 years and Older: How do risks for exercise-associated injuries vary by age for participants aged 65 years and older?	T3a (effectiveness/real-world)	individual/ interpersonal	older adults	community	Determine the effects of home-based exercise interventions for older adults on injuries, morbidity/mortality, falls, mental health outcomes, and quality of life.
373	2022	PL-Comm Guide	Community Guide	Home-based Exercise Interventions for Adults Aged 65 years and Older: What are the effects of home-based exercise interventions on the following outcomes? Falls prevention, Mental health outcomes, Quality of life outcomes, Morbidity and mortality	T3a (effectiveness/real-world)	individual/ interpersonal	older adults	community	Determine the effects of home-based exercise interventions for older adults on injuries, morbidity/mortality, falls, mental health outcomes, and quality of life.
451	2022	PL-Comm Guide	Community Guide	Creating or Improving Places for Physical Activity: Does the effectiveness vary by type of access (e.g., worksite facility or community facility) or socioeconomic group?	T3a (effectiveness/real-world)	policy/ systems/ environment	n/a	community	Determine which characteristics of park, greenway, and trail infrastructure (e.g., wayfinding signs, trails, fitness centers) are most effective for increasing physical activity.
468	2022	PL-Comm Guide	Community Guide	Park, Trail, and Greenway Infrastructure Interventions when Combined with Additional Interventions: Which characteristics of infrastructure improvements are consistently effective in increasing physical activity and use (e.g., signage and other wayfinding aids, park-based trails, indoor or outdoor fitness centers, ball fields and courts, skateparks)?	T3a (effectiveness/real-world)	policy/ systems/ environment	n/a	community	Determine which characteristics of park, greenway, and trail infrastructure (e.g., wayfinding signs, trails, fitness centers) are most effective for increasing physical activity.
475	2022	PL-Comm Guide	Community Guide	Park, Trail, and Greenway Infrastructure Interventions when Implemented Alone: Which characteristics of infrastructure improvements are effective in increasing physical activity and use?	T3a (effectiveness/real-world)	policy/ systems/ environment	n/a	community	Determine which characteristics of park, greenway, and trail infrastructure (e.g., wayfinding signs, trails, fitness centers) are most effective for increasing physical activity.
87	2016	DBR- PA plan	National Physical Activity Plan	T/S4 [Transportation and public health agencies should] Develop new data collection sources for pedestrian and bicyclist counts and impacts of bicycle and pedestrian trips on economic and personal health.	T0 (measure development)	policy/ systems/ environment	n/a	community	Develop analysis to quantify overall impacts (e.g., fuel use, air pollution, economic) of active transportation.
240	2015	DBR-Call to Action	Call to Action	Calculations of the economic benefits of walking interventions may need to include other potentially quantifiable savings (e.g., fuel savings, reduced air pollution) that result from changes in environmental design or program implementation.	T3a (effectiveness/real-world)	policy/ systems/ environment	n/a	community	Develop analysis to quantify overall impacts (e.g., fuel use, air pollution, economic) of active transportation.
203	2018	DBR- PA Guidelines	Physical Activity Guidelines	Develop and systematically test multi-component interventions that span multiple levels of influence to increase intervention impact and potential sustainability of behavior change.	T3a (effectiveness/real-world)	n/a	n/a	n/a	Systematically test implementation of multi-component physical activity interventions, including core components (e.g., sedentary time, sleep, nutrition) and implementation strategies.
204	2018	DBR- PA Guidelines	Physical Activity Guidelines	Test, using experimental methods, strategies for promoting regular physical activity and reduced sedentary behavior across key life-course transitions, when such healthy behaviors potentially result in deleterious outcomes.	T2 (clinical/efficacy/RCT)	n/a	n/a	n/a	Systematically test implementation of multi-component physical activity interventions, including core components (e.g., sedentary time, sleep, nutrition) and implementation strategies.
447	2022	PL-Comm Guide	Community Guide	Built Environment Approaches Combining Transportation System Interventions with Land Use and Environmental Design: What types of analyses are best to quantify the magnitude of individual change and the overall impact on an exposed population?	T0 (measure development)	policy/ systems/ environment	n/a	community	Develop analysis to quantify overall impacts (e.g., fuel use, air pollution, economic) of active transportation.
205	2018	DBR- PA Guidelines	Physical Activity Guidelines	Conduct experimental research aimed at testing systematically how best to combine physical activity interventions with other health behavior interventions, such as sedentary behavior, sleep quality, or dietary change interventions, to promote optimal physical activity change within the context of such multi-behavioral interventions.	T2 (clinical/efficacy/RCT)	n/a	n/a	n/a	Systematically test implementation of multi-component physical activity interventions, including core components (e.g., sedentary time, sleep, nutrition) and implementation strategies.
206	2018	DBR- PA Guidelines	Physical Activity Guidelines	Increase the scientific utility of systematic reviews and meta-analyses to inform future research directions in the physical activity promotion and sedentary behavior reduction fields.	T2 (clinical/efficacy/RCT)	n/a	n/a	n/a	Improve the internal validity of physical activity research, including appropriate comparator arms for efficacy trials.
261	2020	DBE-NCCOR-HiRisk	NCCOR High Risk Pops White paper	Develop systemic measures that involve economic investment; criminal system reform; decreased segregation in positions of institutional power.	T0 (measure development)	policy/ systems/ environment	n/a	community	Develop conceptual frameworks and systemic measures of social determinants of health.
207	2018	DBR- PA Guidelines	Physical Activity Guidelines	Employ additional types of experimental design and methods that will allow for more rapid testing of information and communication technology interventions.	T3a (effectiveness/real-world)	n/a	n/a	n/a	Conduct rigorous experimental studies to understand the effectiveness and individual-level maintenance of sedentary behavior interventions.
88	2016	DBR- PA plan	National Physical Activity Plan	T/S4 [Transportation and public health agencies should] Develop performance metrics for walking and bicycling for transportation	T0 (measure development)	policy/ systems/ environment	n/a	community	Develop standard data collection methods, measures, and models for pedestrian and bicyclist counts.
89	2016	DBR- PA plan	National Physical Activity Plan	T/S4 [Transportation and public health agencies should] Improve transportation modeling of active transportation trips and use of multimodal travel demand models	T0 (measure development)	policy/ systems/ environment	n/a	community	Develop standard data collection methods, measures, and models for pedestrian and bicyclist counts.
213	2015	DBR-Call to Action	Call to Action	A continuously emerging field is the development of methods that can supplement data from electronic devices (e.g., infrared counters and video or laser counting technology) with information from wireless devices and cell phone networks.	T0 (measure development)	policy/ systems/ environment	n/a	community	Develop standard data collection methods, measures, and models for pedestrian and bicyclist counts.
232	2015	DBR-Call to Action	Call to Action	Communities across the country are implementing a variety of interventions that promote walking, but many of these interventions are not being adequately evaluated.	T3a (effectiveness/real-world)	policy/systems/environment	n/a	community	Develop standard data collection methods, measures, and models for pedestrian and bicyclist counts.
81	2016	DBR- PA plan	National Physical Activity Plan	T/S6 [Public health agencies in collaboration with sports organizations should] Develop and implement a roadmap that will lead to the establishment of a comprehensive National Surveillance Collaborative for Sports, Physical Activity, and Health in the United States for all populations. The aim of the Collaborative will be to expand the use of data made available to, translated for, and used by al…	T1b (intervention development)	individual/ interpersonal	n/a	community	Develop tools or apps to measure experiences of sports participants.
82	2016	DBR- PA plan	National Physical Activity Plan	T/S6 [Public health agencies, in collaboration with sports organizations] Create a national survey tool that measures the overall experience of participants [in sports]	T0 (measure development)	individual/ interpersonal	n/a	community	Develop tools or apps to measure experiences of sports participants.
83	2016	DBR- PA plan	National Physical Activity Plan	T/S8 [Sports organizations should] Use technological resources to identify or create tools and apps that can produce customizable surveys for teams and leagues to use to better understand the sport experience of their participants.	T0 (measure development)	individual/ interpersonal	n/a	community	Develop tools or apps to measure experiences of sports participants.
285	2013	BK-Edu stud	Educating the Student Body: Taking Physical Activity and Physical Education to Schools (2013)	IN the area of monitoring, What are effective strategies for developing and employing systems to track the quality and frequency of physical education and physical activity opportunities across the curriculum;	T4 (surveillance)	policy/ systems/ environment	children	community	Develop, deploy, and test the effectiveness of systems to monitor physical education implementation and effectiveness.
287	2013	BK-Edu stud	Educating the Student Body: Taking Physical Activity and Physical Education to Schools (2013)	In the area of monitoring, What are standardized, national-level data on the offering of and participation in physical education, as well as student performance of and engagement in vigorous- or moderate-intensity physical activity during physical education	T4 (surveillance)	individual/ interpersonal	children	community	Develop, deploy, and test the effectiveness of systems to monitor physical education implementation and effectiveness.
208	2018	DBR- PA Guidelines	Physical Activity Guidelines	Further explore methods and pathways for systematically exploiting the vast amounts of commercially available physical activity-relevant data and interventions that already reside in this area.	T3b (dissemination/implementation	n/a	n/a	n/a	Increase the use of valid, objective measures (e.g. device-based) versus reported physical activity measures in research and surveillance.
210	2015	DBR-Call to Action	Call to Action	Improvements to existing surveillance systems are needed to establish standard and valid measures of walking that can be used across systems at national, state, regional, and local levels.	T0 (measure development)	n/a	n/a	n/a	Use community-engaged processes to develop, test, and disseminate multi-level physical activity measures for diverse populations.
233	2015	DBR-Call to Action	Call to Action	Evaluation data would be strengthened by the use of common metrics across studies to allow comparison of the relative cost and effectiveness of various interventions.	T3a (effectiveness/real-world)	n/a	n/a	n/a	Increase the use of valid, objective measures (e.g. device-based) versus reported physical activity measures in research and surveillance.
215	2015	DBR-Call to Action	Call to Action	No single measure exists to measure walkability because it is defined by many local features.	T0 (measure development)	policy/systems/environment	n/a	community	Develop, test, and refine improved walkability measures.
218	2015	DBR-Call to Action	Call to Action	Although several on-the-ground audit instruments exist, consistent evidence on which aspects of the environment should be examined is lacking. These types of audits are also difficult to conduct on a wide scale and therefore may be limited as surveillance tools. Narrowing their focus may improve their feasibility for surveillance use.	T0 (measure development)	policy/systems/environment	n/a	community	Develop, test, and refine improved walkability measures.
219	2015	DBR-Call to Action	Call to Action	Future research should examine the use of technological approaches that provide images of neighborhood walkability features.	T0 (measure development)	policy/systems/environment	n/a	community	Develop, test, and refine improved walkability measures.
220	2015	DBR-Call to Action	Call to Action	To better characterize environmental influences on walking and physical activity, continued data integration is needed.	T1a (etiological/ barriers/facilitators/determinants)	policy/systems/environment	n/a	community	Develop, test, and refine improved walkability measures.
443	2022	PL-Comm Guide	Community Guide	Built Environment Approaches Combining Transportation System Interventions with Land Use and Environmental Design: What are the challenges associated with updating and refining summary assessment tools (e.g., walkability indices)? What are the best measures for both objective and perceived environmental characteristics?	T0 (measure development)	policy/ systems/ environment	n/a	community	Develop, test, and refine improved walkability measures.
90	2016	DBR- PA plan	National Physical Activity Plan	T/S5 [Transportation and public health agencies should] Implement comprehensive transportation safety programs using best practices to minimize pedestrian and bicycle collisions, injuries, and fatalities.	T3b (dissemination/implementation	policy/ systems/ environment	n/a	community	Evaluate interventions to understand the relationship between built environment improvements, physical activity patterns, and pedestrian/cyclist injuries.
177	2018	DBR- PA Guidelines	Physical Activity Guidelines	Moderate evidence indicates that built environment characteristics and infrastructure that support active transport to destinations (e.g., Safe Routes to School programs, street connectivity, a mix of residental, commercial, and public land use) are positively associated with greater walking and cycling for transport among children, adults, and older adults compared to environments that do not ha…	T2 (clinical/efficacy/RCT)	policy/ systems/ environment	n/a	community	Evaluate interventions to understand the relationship between built environment improvements, physical activity patterns, and pedestrian/cyclist injuries.
221	2015	DBR-Call to Action	Call to Action	More data are needed to identify the places where people are active—known as “activity spaces”—and the extent to which these activity spaces influence walking.	T1a (etiological/ barriers/facilitators/determinants)	policy/systems/environment	n/a	community	Evaluate interventions to understand the relationship between built environment improvements, physical activity patterns, and pedestrian/cyclist injuries.
224	2015	DBR-Call to Action	Call to Action	Research is needed to identify and advance the most effective approaches to increase walking and to understand how effectiveness varies on the basis of community characteristics. In particular, strategies that increase walking in communities or population subgroups with low levels of physical activity need to be identified.	T1b (intervention development)	policy/systems/environment	older adults	community	Evaluate interventions to understand the relationship between built environment improvements, physical activity patterns, and pedestrian/cyclist injuries.
225	2015	DBR-Call to Action	Call to Action	Research is also need to examine the relationship between increased walking and the risk of pedestrian injury.	T3a (effectiveness/real-world)	policy/systems/environment	n/a	community	Evaluate interventions to understand the relationship between built environment improvements, physical activity patterns, and pedestrian/cyclist injuries.
226	2015	DBR-Call to Action	Call to Action	Additional research is needed to systematically assess and monitor these factors, including vehicle characteristics (e.g., electric or combustion engine), pedestrian characteristics, driver and pedestrian behaviors, and environmental characteristics.	T1a (etiological/ barriers/facilitators/determinants)	policy/systems/environment	n/a	community	Evaluate interventions to understand the relationship between built environment improvements, physical activity patterns, and pedestrian/cyclist injuries.
235	2015	DBR-Call to Action	Call to Action	Evaluations of interventions designed to promote walking should include a pedestrian injury component to ensure that increased walking does not have detrimental effects on pedestrian safety.	T3a (effectiveness/real-world)	policy/ systems/ environment	n/a	community	Evaluate interventions to understand the relationship between built environment improvements, physical activity patterns, and pedestrian/cyclist injuries.
236	2015	DBR-Call to Action	Call to Action	Evaluations of traffic safety interventions should address the effectiveness of the intervention to support walking.	T3a (effectiveness/real-world)	policy/ systems/ environment	n/a	community	Evaluate interventions to understand the relationship between built environment improvements, physical activity patterns, and pedestrian/cyclist injuries.
37	2016	DBR- PA plan	National Physical Activity Plan	[Community recreation and park organizations and the for- and not-for-profit fitness industry] Measure and evaluate the impact and efficacy of community-wide campaigns, programs, and policies on physical activity levels of diverse segments within local populations.	T3a (effectiveness/real-world)	policy/ systems/ environment	n/a	community	Evaluate the effectiveness and overall public health impact of community-wide campaigns, including by delivery setting and channel.
227	2015	DBR-Call to Action	Call to Action	Existing research demonstrates that broadly defined or multicomponent approaches increase physical activity,155,161,163 but it is rarely known which set of individual elements are most effective, necessary, or sufficient to achieve a positive effect while minimizing any negative effects, such as injuries.	T3a (effectiveness/real-world)	policy/systems/environment	n/a	community	Evaluate the effectiveness and overall public health impact of community-wide campaigns, including by delivery setting and channel.
231	2015	DBR-Call to Action	Call to Action	Researchers can capitalize on existing community models that are successful in increasing access and opportunities to be physically active and determine how these models differ from those that are less successful.	T3b (dissemination/implementation	policy/systems/environment	n/a	community	Evaluate the effectiveness and overall public health impact of community-wide campaigns, including by delivery setting and channel.
432	2022	PL-Comm Guide	Community Guide	Community-Wide Campaigns: What are the most effective and efficient delivery settings and channels (e.g., media, work settings)?	T3a (effectiveness/real-world)	individual/ interpersonal	n/a	community	Evaluate the effectiveness and overall public health impact of community-wide campaigns, including by delivery setting and channel.
461	2022	PL-Comm Guide	Community Guide	Interventions to Increase Active Travel to School: What is the relationship between local built environment improvements and pedestrian and cycling injury rates?	T3a (effectiveness/real-world)	policy/ systems/ environment	children	community	Evaluate the effectiveness and overall public health impact of community-wide campaigns, including by delivery setting and channel.
239	2015	DBR-Call to Action	Call to Action	Future interventions to promote physical activity should collect data (e.g., on resources used, costs, effects) to support economic analyses.	T3a (effectiveness/real-world)	n/a	n/a	n/a	Determine cost-effectiveness and comparative cost-effectiveness of physical activity interventions.
241	2015	DBR-Call to Action	Call to Action	Future research should explore how to best quantify and include these benefits [other potentially quantifiable saves that result from changes in environmental design or program implementation (not just health-related), e.g. fuel savings, reduced air pollution] in the economic evaluation of programs designed to promote physical activity.	T0 (measure development)	policy/ systems/ environment	n/a	n/a	Develop analysis to quantify overall impacts (e.g., fuel use, air pollution, economic) of active transportation.
249	2020	DBE-NCCOR-HiRisk	NCCOR High Risk Pops White paper	Develop and adapt multi-level PA measures for understudied populations at high risk of childhood obesity through an intersectional, historical trauma, or critical race theory lens.	T0 (measure development)	n/a	children	n/a	Use community-engaged processes to develop, test, and disseminate multi-level physical activity measures for diverse populations.
170	2018	DBR- PA Guidelines	Physical Activity Guidelines	Limited evidence suggests that technology-based exercise programs (i.e., "exergames") are a potentially acceptable and safe approach for use in programs aimed at increasing PA levels in adults ages 60 years and older.	T2 (clinical/efficacy/RCT)	individual/ interpersonal	older adults	community	Evaluate the effectiveness of home-based exercise interventions for older adults on specific populations, including by gender, age group, race/ethnicity, income, and disability status.
367	2022	PL-Comm Guide	Community Guide	Home-based Exercise Interventions for Adults Aged 65 years and Older: How effective are home-based exercise interventions for participants from historically disadvantaged racial and ethnic populations?	T3a (effectiveness/real-world)	individual/ interpersonal	older adults	community	Evaluate the effectiveness of home-based exercise interventions for older adults on specific populations, including by gender, age group, race/ethnicity, income, and disability status.
368	2022	PL-Comm Guide	Community Guide	Home-based Exercise Interventions for Adults Aged 65 years and Older: How effective are home-based exercise interventions for participants with lower incomes?	T3a (effectiveness/real-world)	individual/ interpersonal	older adults	community	Evaluate the effectiveness of home-based exercise interventions for older adults on specific populations, including by gender, age group, race/ethnicity, income, and disability status.
369	2022	PL-Comm Guide	Community Guide	Home-based Exercise Interventions for Adults Aged 65 years and Older: How does effectiveness vary by age for participants aged 65 years and older?	T3a (effectiveness/real-world)	individual/ interpersonal	older adults	community	Evaluate the effectiveness of home-based exercise interventions for older adults on specific populations, including by gender, age group, race/ethnicity, income, and disability status.
371	2022	PL-Comm Guide	Community Guide	Home-based Exercise Interventions for Adults Aged 65 years and Older: How does effectiveness vary for participants with physical or cognitive disabilities?	T3a (effectiveness/real-world)	individual/ interpersonal	older adults	community	Evaluate the effectiveness of home-based exercise interventions for older adults on specific populations, including by gender, age group, race/ethnicity, income, and disability status.
372	2022	PL-Comm Guide	Community Guide	Home-based Exercise Interventions for Adults Aged 65 years and Older: What strategies are effective to increase recruitment of men in home-based exercise interventions?	T3a (effectiveness/real-world)	individual/ interpersonal	older adults	community	Evaluate the effectiveness of home-based exercise interventions for older adults on specific populations, including by gender, age group, race/ethnicity, income, and disability status.
106	2018	DBR- PA Guidelines	Physical Activity Guidelines	Although a wide range of behavior change techniques were employed across the 41 studies included in the systematic review, they provided no evidence that a specific combination of techniques was more or less effective for influencing walking and/or cycling behavior.	T1a (etiological/ barriers/facilitators/determinants)	n/a	n/a	community	Evaluate the impact of individually-adapted behavior change programs, including reach, effectiveness (including unintended consequences), cost-effectiveness, and implementation (physical activity type, delivery mode).
250	2020	DBE-NCCOR-HiRisk	NCCOR High Risk Pops White paper	Review and identify which social and environment measures (e.g., social capital) may be relevant to PA.	T0 (measure development)	n/a	n/a	n/a	Conduct research on how to best incorporate social, environmental, and policy determinants of physical activity in surveillance systems.
251	2020	DBE-NCCOR-HiRisk	NCCOR High Risk Pops White paper	Identify what SDoH metrics are most relevant to childhood obesity.	T0 (measure development)	n/a	children	n/a	Conduct research on how to best incorporate social, environmental, and policy determinants of physical activity in surveillance systems.
253	2020	DBE-NCCOR-HiRisk	NCCOR High Risk Pops White paper	Develop methods and approaches to address declining survey response rates, such as using hybrid approaches for surveillance. May need to combine and triangulate data.	T0 (measure development)	n/a	n/a	n/a	Increase the use of valid, objective measures (e.g. device-based) versus reported physical activity measures in research and surveillance.
254	2020	DBE-NCCOR-HiRisk	NCCOR High Risk Pops White paper	Develop approaches to capture structural/historical factors that may influence PA.	T0 (measure development)	n/a	n/a	n/a	Use community-engaged processes to develop, test, and disseminate multi-level physical activity measures for diverse populations.
255	2020	DBE-NCCOR-HiRisk	NCCOR High Risk Pops White paper	Develop ways to improve understanding of parent-child interactions in the context of facilitating PA (likely varies by age). Be aware of intentional or unintentional biases.	T0 (measure development)	individual/ interpersonal	older adults	n/a	Study how parent-child interactions and other components of family life influence physical activity levels.
258	2020	DBE-NCCOR-HiRisk	NCCOR High Risk Pops White paper	Identify and address biases of using found/repurposed data. Determine who are not represented in such data and address endogeneity issues.	T0 (measure development)	n/a	n/a	n/a	Conduct research on the effectiveness of technical assistance to support communities in collecting data, measuring outcomes, and tailoring interventions.
262	2020	DBE-NCCOR-HiRisk	NCCOR High Risk Pops White paper	Promote the development and adoption of common individual-level behavioral measures for specific high-risk populations, particularly for Asians and Pacific Islanders and for children with disabilities.	T0 (measure development)	individual/ interpersonal	children	n/a	Develop, test, and disseminate physical activity behavior measures for specific populations to enable synthesis across studies.
42	2016	DBR- PA plan	National Physical Activity Plan	T/S1 [State and school districs should] Disseminate best practices that exemplify effective adoption of the Comprehensive School Physical Activity model	T3b (dissemination/implementation	policy/ systems/ environment	children	community	Examine barriers to adoption, implementation, and maintenance of school-based physical activity interventions.
281	2013	BK-Edu stud	Educating the Student Body: Taking Physical Activity and Physical Education to Schools (2013)	What are the specific behavioral, environmental, and policy-related barriers to increasing physical activity in schools?	T1a (etiological/ barriers/facilitators/determinants)	n/a	children	community	Examine barriers to adoption, implementation, and maintenance of school-based physical activity interventions.
288	2013	BK-Edu stud	Educating the Student Body: Taking Physical Activity and Physical Education to Schools (2013)	In the area of policy and programming, future research is needed to examine systematically the personal, curricular, and policy barriers to successful physical education in schools.	T3a (effectiveness/real-world)	policy/ systems/ environment	children	community	Examine barriers to adoption, implementation, and maintenance of school-based physical activity interventions.
394	2022	PL-Comm Guide	Community Guide	Classroom-based Physical Activity Break Interventions: What are barriers to teacher and school adoption and sustained implementation?	T3b (dissemination/implementation	policy/ systems/ environment	children	community	Examine barriers to adoption, implementation, and maintenance of school-based physical activity interventions.
395	2022	PL-Comm Guide	Community Guide	Classroom-based Physical Activity Break Interventions: What are solutions to address barriers to teacher and school adoption and sustained implementation?	T3b (dissemination/implementation	policy/ systems/ environment	children	community	Examine barriers to adoption, implementation, and maintenance of school-based physical activity interventions.
402	2022	PL-Comm Guide	Community Guide	Classroom-based Physically Active Lesson Interventions: What are barriers to teacher and school adoption and sustained implementation?	T3b (dissemination/implementation	individual/ interpersonal	children	community	Examine barriers to adoption, implementation, and maintenance of school-based physical activity interventions.
403	2022	PL-Comm Guide	Community Guide	Classroom-based Physically Active Lesson Interventions: What are solutions to address barriers to teacher and school adoption and sustained implementation?	T3b (dissemination/implementation	individual/ interpersonal	children	community	Examine barriers to adoption, implementation, and maintenance of school-based physical activity interventions.
268	2020	DBE-NCCOR-HiRisk	NCCOR High Risk Pops White paper	Address racial disparities in health and health care by creating a realistic conceptual paradigm that can assess the U.S. society's white racist roots and contemporary racist realities.	T1b (intervention development)	policy/systems/environment	n/a	n/a	Develop conceptual frameworks and systemic measures of social determinants of health.
269	2020	DBE-NCCOR-HiRisk	NCCOR High Risk Pops White paper	Conduct validation research with a range of populations and disaggregate results by sociodemographics.	T3a (effectiveness/real-world)	n/a	n/a	n/a	Develop, test, and disseminate physical activity behavior measures for specific populations to enable synthesis across studies.
431	2022	PL-Comm Guide	Community Guide	Community-Wide Campaigns: How can community-wide efforts be institutionalized?	T3a (effectiveness/real-world)	individual/ interpersonal	n/a	community	Examine how community-wide campaigns can be institutionalized, such as through community coalitions.
433	2022	PL-Comm Guide	Community Guide	Community-Wide Campaigns: Do coalitions enhance the delivery and effectiveness of interventions in community settings? If so, is the enhanced effect worth the potential added cost and burdens of implementation?	T3a (effectiveness/real-world)	individual/ interpersonal	n/a	community	Examine how community-wide campaigns can be institutionalized, such as through community coalitions.
49	2016	DBR- PA plan	National Physical Activity Plan	T/S1 [Faith-based organizations should] Identify published and other literature regarding the structure and utility of health ministries	T3b (dissemination/implementation	n/a	n/a	community	Examine how to best integrate and disseminate faith-based and faith-placed interventions.
55	2016	DBR- PA plan	National Physical Activity Plan	T/S5 [Physical activity and public health organizations should] Identify and provide evidence-based physical activity resources and best practices to faith-based organizations for distribution through existing faith-based websites and relevant social media.	T3b (dissemination/implementation	n/a	n/a	community	Examine how to best integrate and disseminate faith-based and faith-placed interventions.
56	2016	DBR- PA plan	National Physical Activity Plan	T/S6 [Physical activity and public health organizations should] Support faith-based organizations in establishing criteria for reviewing and classifying “faith-based” and “faith-placed” programs and “best practices” within each religious affiliation	T3b (dissemination/implementation	n/a	n/a	community	Examine how to best integrate and disseminate faith-based and faith-placed interventions.
270	2020	DBE-NCCOR-HiRisk	NCCOR High Risk Pops White paper	Conduct validation research with a range of populations and dissaggregate results by sociodemographic characteristics. When distinct measures are necessary for different populations, assess equivalence to enable synthesis across studies.	T0 (measure development)	n/a	n/a	n/a	Develop, test, and disseminate physical activity behavior measures for specific populations to enable synthesis across studies.
272	2020	DBE-NCCOR-HiRisk	NCCOR High Risk Pops White paper	Design studies to compare and assess alternate methods for culturally and linguistically adapting an instrument.	T0 (measure development)	n/a	n/a	n/a	Use community-engaged processes to develop, test, and disseminate multi-level physical activity measures for diverse populations.
229	2015	DBR-Call to Action	Call to Action	Research is needed to determine the most effective behavioral change strategies to pair with wearable devices.	T1b (intervention development)	individual/ interpersonal	n/a	community	Examine impacts (clinical and health outcomes) of wearables combined with behavior change strategies.
273	2020	DBE-NCCOR-HiRisk	NCCOR High Risk Pops White paper	Conduct longitudinal observational and natural experimental studies and intervention trials to identify and evaluate best practices.	T3a (effectiveness/real-world)	n/a	n/a	n/a	Conduct natural experiments to evaluate the effects of policy and environment changes on health outcomes.
275	2013	BK-Edu stud	Educating the Student Body: Taking Physical Activity and Physical Education to Schools (2013)	What are the effects of various doses of physical activity?	T2 (clinical/efficacy/RCT)	n/a	n/a	n/a	Study the implementation of school-based physical activity interventions, including duration, frequency, and type.
283	2013	BK-Edu stud	Educating the Student Body: Taking Physical Activity and Physical Education to Schools (2013)	How can we address and facilitate a deeper level of understanding of the relationship between motor competence and physical activity?	T1a (etiological/ barriers/facilitators/determinants)	n/a	n/a	n/a	Improve the understanding of the effectiveness of physical activity interventions on motor competence, cognition, and learning in youth.
414	2022	PL-Comm Guide	Community Guide	Family-Based Interventions: Does the duration of the intervention have an effect?	T3a (effectiveness/real-world)	n/a	n/a	community	Examine the effectiveness and implementation of faith-based programs, including duration and theoretical basis.
284	2013	BK-Edu stud	Educating the Student Body: Taking Physical Activity and Physical Education to Schools (2013)	What are the effects of intermittent versus sustained physical activity on disease risk factors?	T1a (etiological/ barriers/facilitators/determinants)	n/a	n/a	n/a	Improve the understanding of intermittent versus sustained physical activity on disease risk factors.
298	2013	BK-Edu stud	Educating the Student Body: Taking Physical Activity and Physical Education to Schools (2013)	In the area of physical health and development, future research is needed on... the effects of intermittent versus sustained physical activity on disease risk factors.	T1a (etiological/ barriers/facilitators/determinants)	n/a	n/a	n/a	Improve the understanding of intermittent versus sustained physical activity on disease risk factors.
299	2020	DBE- DiPietro WHO	Advancing the global physical activity agenda: recommendations for future research by the 2020 WHO physical activity and sedentary behavior guidelines development group	Conduct RCTs, Mendelian randomization studies, and prospective cohort studies that use device-based measures to address a range of physical activity exposures (volume and/or intensity) and sedentary time, in order to determine the dose-response relationship between these behaviors and a broad range of health outcomes in this [youth] age group.	T2 (clinical/efficacy/RCT)	n/a	n/a	n/a	Conduct more rigorous studies of youth physical activity interventions, including adverse effects and cost-effectiveness.
300	2020	DBE- DiPietro WHO	Advancing the global physical activity agenda: recommendations for future research by the 2020 WHO physical activity and sedentary behavior guidelines development group	Conduct adequately-powered experimental studies to examine the health benefits of light-intensity physical activity and of breaking up sedentary time with light-intensity activity.	T2 (clinical/efficacy/RCT)	n/a	n/a	n/a	Conduct rigorous experimental studies to understand the effectiveness and individual-level maintenance of sedentary behavior interventions.
192	2018	DBR- PA Guidelines	Physical Activity Guidelines	Evidence in the reviews [technology mediated approaches] evaluating different racial/ethnic groups, adverse events, and cost-effectiveness is currently lacking or infrequently reported.	T3a (effectiveness/real-world)	n/a	adults	community	Examine the effectiveness of computer-tailored interventions, including adverse events and cost-effectiveness.
193	2018	DBR- PA Guidelines	Physical Activity Guidelines	Few studies [technology-mediated approaches] used accelerometer-measured reductions in energy expenditure, number of sitting breaks, and number of prolonged sitting events.	T2 (clinical/efficacy/RCT)	n/a	adults	community	Examine the effectiveness of computer-tailored interventions, including adverse events and cost-effectiveness.
35	2016	DBR- PA plan	National Physical Activity Plan	[Communities should] Adopt strategies that improve safety and security of community recreation, fitness, and park facilities (especially in low-resource, geographically isolated and/or high-crime communities), including lighting, design features, and community policing.	T3b (dissemination/implementation	policy/ systems/ environment	n/a	community	Examine the effectiveness of park, trail, and greenway infrastructure improvements in improving perceptions of crime and safety.
470	2022	PL-Comm Guide	Community Guide	Park, Trail, and Greenway Infrastructure Interventions when Combined with Additional Interventions: How effective are park, trail, and greenway infrastructure improvements in combination with additional interventions in reducing perceptions of crime, and improving perceptions of safety among members of the community?	T3a (effectiveness/real-world)	policy/ systems/ environment	n/a	community	Examine the effectiveness of park, trail, and greenway infrastructure improvements in improving perceptions of crime and safety.
478	2022	PL-Comm Guide	Community Guide	Park, Trail, and Greenway Infrastructure Interventions when Implemented Alone: How effective are park, trail, and greenway infrastructure improvements alone in reducing perceptions of crime and improving perceptions of safety among members of the community	T3a (effectiveness/real-world)	policy/ systems/ environment	n/a	community	Examine the effectiveness of park, trail, and greenway infrastructure improvements in improving perceptions of crime and safety.
301	2020	DBE- DiPietro WHO	Advancing the global physical activity agenda: recommendations for future research by the 2020 WHO physical activity and sedentary behavior guidelines development group	Conduct adequately-powered prospective observational studies using device-based measures and self-report to examine differences in the health effects of various types and domains of physical activity (leisure-time; occupational; transportation; household; education) and of sedentary behavior (occupational; class or study time; screen time; television viewing).	T1a (etiological/ barriers/facilitators/determinants)	n/a	n/a	n/a	Examine differences in health effects between various types of sedentary time (occupational, class/study, screen time) and postures (sitting, reclining).
302	2020	DBE- DiPietro WHO	Advancing the global physical activity agenda: recommendations for future research by the 2020 WHO physical activity and sedentary behavior guidelines development group	Conduct adequately-powered observational studies to examine the joint association between physical activity and sedentary time with health outcomes across the life course.	T3a (effectiveness/real-world)	n/a	n/a	n/a	Conduct rigorous experimental studies to understand the effectiveness and individual-level maintenance of sedentary behavior interventions.
303	2020	DBE- DiPietro WHO	Advancing the global physical activity agenda: recommendations for future research by the 2020 WHO physical activity and sedentary behavior guidelines development group	Conduct longitudinal studies of various domains of sedentary behavior (e.g., total sitting time, TV time, video-games, computer/phone screen time) and health, using both self-report and device-based measures that can distinguish between different postures (reclining, sitting, standing, and moving).	T1a (etiological/ barriers/facilitators/determinants)	n/a	n/a	n/a	Examine differences in health effects between various types of sedentary time (occupational, class/study, screen time) and postures (sitting, reclining).
304	2020	DBE- DiPietro WHO	Advancing the global physical activity agenda: recommendations for future research by the 2020 WHO physical activity and sedentary behavior guidelines development group	Conduct adequately-powered experimental studies on the effects of interruptions or breaks in sedentary behavior with physical activity of various intensities and durations on health biomarkers, such as blood pressure or blood concentrations of glucose, insulin and lipids.	T2 (clinical/efficacy/RCT)	individual/ interpersonal	n/a	n/a	Conduct rigorous experimental studies to understand the effectiveness and individual-level maintenance of sedentary behavior interventions.
305	2020	DBE- DiPietro WHO	Advancing the global physical activity agenda: recommendations for future research by the 2020 WHO physical activity and sedentary behavior guidelines development group	Conduct adequately-powered observational studies to examine the independent and joint effects of physical activity and sedentary behavior on health outcomes in children and adolescents.	T1a (etiological/ barriers/facilitators/determinants)	n/a	children	n/a	Conduct rigorous experimental studies to understand the effectiveness and individual-level maintenance of sedentary behavior interventions.
306	2020	DBE- DiPietro WHO	Advancing the global physical activity agenda: recommendations for future research by the 2020 WHO physical activity and sedentary behavior guidelines development group	Develop standardized (harmonized) methods of measuring and processing device-based estimates of physical activity in this age group [children and adolescents].	T0 (measure development)	n/a	children	n/a	Increase the use of valid, objective measures (e.g. device-based) versus reported physical activity measures in research and surveillance.
307	2020	DBE- DiPietro WHO	Advancing the global physical activity agenda: recommendations for future research by the 2020 WHO physical activity and sedentary behavior guidelines development group	Conduct adequately-powered observational research on the joint association of physical activity and sedentary time with maternal health and fetal outcomes.	T2 (clinical/efficacy/RCT)	n/a	n/a	n/a	Conduct experimental research to determine associations between physical activitysedentary time with maternal and fetal outcomes.
308	2020	DBE- DiPietro WHO	Advancing the global physical activity agenda: recommendations for future research by the 2020 WHO physical activity and sedentary behavior guidelines development group	Conduct observational and experimental studies of the effects of vigorous-intensity physical activity before and during pregnancy on maternal and fetal outcomes.	T3a (effectiveness/real-world)	n/a	n/a	n/a	Conduct experimental research to determine associations between physical activity/sedentary time with maternal and fetal outcomes.
309	2020	DBE- DiPietro WHO	Advancing the global physical activity agenda: recommendations for future research by the 2020 WHO physical activity and sedentary behavior guidelines development group	Conduct adequately-powered observational studies to determine whether the timing (before, during, or following pregnancy) or specific domains/settings of physical activity affect maternal and fetal outcomes, such as preterm birth, low birth weight, and preeclampsia differentially. These studies should have ample statistical power within the different domains to be able to adjust for the influence…	T1a (etiological/ barriers/facilitators/determinants)	n/a	n/a	n/a	Conduct experimental research to determine associations between physical activity/sedentary time with maternal and fetal outcomes.
310	2020	DBE- DiPietro WHO	Advancing the global physical activity agenda: recommendations for future research by the 2020 WHO physical activity and sedentary behavior guidelines development group	Conduct observational and/or experimental research that has adequate statistical power to determine whether the associations between physical activity and maternal or fetal outcomes vary by age, race/ethnicity, socioeconomic status, or by weight status.	T2 (clinical/efficacy/RCT)	n/a	n/a	n/a	Conduct experimental research to determine associations between physical activity/sedentary time with maternal and fetal outcomes.
311	2016	DBE-Fulton Surveill	Strategic Priorities for Physical Activity Surveillance in the United States	Assess the state of surveillance by conducting a review of the literature and resources for physical activity surveillance conducted in essential sectors. Prioritize constructs for sectors such as transportation, workplaces, and parks. Determine and prioritize which current systems or questions should be revised and which should remain the same.	T4 (surveillance)	policy/ systems/ environment	n/a	n/a	Update surveillance systems and constructs to prioritize transportation, workplace, and park sectors.
38	2016	DBR- PA plan	National Physical Activity Plan	T/S5 [Community recreation and park organizations and the for- and not-for-profit fitness industry should] Expand efforts to monitor contributions of recreation, fitness, and park facilities and services to physical activity and related health outcomes through existing (e.g., Behavioral Risk Factor Surveillance System) and potentially new surveillance systems at a community level.	T4 (surveillance)	policy/ systems/ environment	n/a	community	Expand surveillance systems to examine contributions of recreation, fitness, and park facilities at community levels.
315	2016	DBE-Fulton Surveill	Strategic Priorities for Physical Activity Surveillance in the United States	Supplement existing surveillance systems on a regular basis with content-specific modules (e.g., community supports)	T4 (surveillance)	n/a	n/a	community	Expand surveillance systems to examine contributions of recreation, fitness, and park facilities at community levels.
314	2016	DBE-Fulton Surveill	Strategic Priorities for Physical Activity Surveillance in the United States	Select new systems or instruments (e.g., questionnaires, audit tools) to be considered for development and validation.	T0 (measure development)	n/a	n/a	n/a	Assess reliability and validity of surveillance questions.
316	2016	DBE-Fulton Surveill	Strategic Priorities for Physical Activity Surveillance in the United States	Determine feasibility of instruments in different settings and scenarios. Include issues related to cost, response or return rates, technical ability needed, and aggregation potential.	T3a (effectiveness/real-world)	n/a	n/a	n/a	Increase the use of valid, objective measures (e.g. device-based) versus reported physical activity measures in research and surveillance.
86	2016	DBR- PA plan	National Physical Activity Plan	T/S4 [Transportation and public health agencies should] Improve and expand existing data collection sources to assess active transportation patterns and trends that include local-area data	T4 (surveillance)	policy/ systems/ environment	n/a	community	Improve and institutionalize data collection to assess active transportation patterns, including by income, rurality, race/ethnicity, and socioeconomic status.
448	2022	PL-Comm Guide	Community Guide	Built Environment Approaches Combining Transportation System Interventions with Land Use and Environmental Design: How effective are studies implemented in communities that vary by population, race/ethnicity, or socioeconomic status?	T3a (effectiveness/real-world)	policy/ systems/ environment	n/a	community	Improve and institutionalize data collection to assess active transportation patterns, including by income, rurality, race/ethnicity, and socioeconomic status.
449	2022	PL-Comm Guide	Community Guide	Built Environment Approaches Combining Transportation System Interventions with Land Use and Environmental Design: How is physical activity influenced by setting (i.e., urban, suburban, rural settings)?	T3a (effectiveness/real-world)	policy/ systems/ environment	n/a	community	Improve and institutionalize data collection to assess active transportation patterns, including by income, rurality, race/ethnicity, and socioeconomic status.
459	2022	PL-Comm Guide	Community Guide	Interventions to Increase Active Travel to School: How effective are interventions in different U.S. populations and settings such as low income or rural communities?	T3a (effectiveness/real-world)	policy/ systems/ environment	children	community	Improve and institutionalize data collection to assess active transportation patterns, including by income, rurality, race/ethnicity, and socioeconomic status.
460	2022	PL-Comm Guide	Community Guide	Interventions to Increase Active Travel to School: How does intervention effectiveness vary by student demographic characteristics?	T3a (effectiveness/real-world)	policy/ systems/ environment	children	community	Improve and institutionalize data collection to assess active transportation patterns, including by income, rurality, race/ethnicity, and socioeconomic status.
317	2016	DBE-Fulton Surveill	Strategic Priorities for Physical Activity Surveillance in the United States	For current and proposed surveillance questions assess the reliability and validity of the construct (or questionnaire item) from which the interpretation of the data is made.	T4 (surveillance)	n/a	n/a	n/a	Assess reliability and validity of surveillance questions.
318	2016	DBE-Fulton Surveill	Strategic Priorities for Physical Activity Surveillance in the United States	Conduct measurement error modeling studies to quantify the error associated with questionnaire items.	T0 (measure development)	n/a	n/a	n/a	Assess reliability and validity of surveillance questions.
320	2016	DBE-Fulton Surveill	Strategic Priorities for Physical Activity Surveillance in the United States	Develop cut points for device-based assessments based on prospective associations with health outcomes.	T0 (measure development)	n/a	n/a	n/a	Increase the use of valid, objective measures (e.g. device-based) versus reported physical activity measures in research and surveillance.
321	2016	DBE-Fulton Surveill	Strategic Priorities for Physical Activity Surveillance in the United States	Develop consistent definitions and data analysis methods.	T0 (measure development)	n/a	n/a	n/a	Increase the use of valid, objective measures (e.g. device-based) versus reported physical activity measures in research and surveillance.
322	2016	DBE-Fulton Surveill	Strategic Priorities for Physical Activity Surveillance in the United States	Provide technical assistance to aid in the selection of data collection methods.	T0 (measure development)	n/a	n/a	n/a	Conduct research on the effectiveness of technical assistance to support communities in collecting data, measuring outcomes, and tailoring interventions.
295	2013	BK-Edu stud	Educating the Student Body: Taking Physical Activity and Physical Education to Schools (2013)	In the area of brain, cognition and academic achievement, future research is needed on - the effects of physical activity and increases in aerobic fitness on basic measures of brain health, cognition, and learning;	T1a (etiological/ barriers/facilitators/determinants)	n/a	children	community	Improve the understanding of the effectiveness of physical activity interventions on motor competence, cognition, and learning in youth.
296	2013	BK-Edu stud	Educating the Student Body: Taking Physical Activity and Physical Education to Schools (2013)	In the area of brain, cognition and academic achievement, future research is needed on, the dose-response relationship between physical activity and academic performance what are the effects of time of day and the timing of delivery of physical activity bouts in relation to the demands of cognitive tasks.	T1a (etiological/ barriers/facilitators/determinants)	n/a	children	community	Improve the understanding of the effectiveness of physical activity interventions on motor competence, cognition, and learning in youth.
323	2016	DBE-Fulton Surveill	Strategic Priorities for Physical Activity Surveillance in the United States	Educate data users about data collection, analysis, and interpretation.	T0 (measure development)	n/a	n/a	n/a	Conduct research on the effectiveness of technical assistance to support communities in collecting data, measuring outcomes, and tailoring interventions.
324	2016	DBE-Fulton Surveill	Strategic Priorities for Physical Activity Surveillance in the United States	Explore opportunities for examining data captured using alternative assessment methods.	T0 (measure development)	n/a	n/a	n/a	Develop analysis to quantify overall impacts (e.g., fuel use, air pollution, economic) of active transportation.
209	2015	DBR-Call to Action	Call to Action	Surveillance systems, such as the Behavioral Risk Factor Surveillance System, the National Health Interview Survey (NHIS), and the National Household Travel Survey collect data in different ways, which can make comparisons difficult.	T4 (surveillance)	policy/ systems/ environment	n/a	community	Increase the use of valid, objective measures (e.g. device-based) versus reported physical activity measures in research and surveillance.
325	2016	DBE-Fulton Surveill	Strategic Priorities for Physical Activity Surveillance in the United States	Explore accessing repositories to examine data from alternative device-based methods and develop techniques to improve representativeness.	T0 (measure development)	n/a	n/a	n/a	Increase the use of valid, objective measures (e.g. device-based) versus reported physical activity measures in research and surveillance.
326	2016	DBE-Fulton Surveill	Strategic Priorities for Physical Activity Surveillance in the United States	Produce and disseminate materials for research audiences that describe the strengths and situational appropriateness of reported and device-based methods.	T0 (measure development)	n/a	n/a	n/a	Increase the use of valid, objective measures (e.g. device-based) versus reported physical activity measures in research and surveillance.
327	2016	DBE-Fulton Surveill	Strategic Priorities for Physical Activity Surveillance in the United States	Provide potential explanations for the differences in prevalence estimates across measures. Incorporate this information into widely accessed materials, such as codebooks and manuals for national data sets.	T4 (surveillance)	n/a	n/a	n/a	Increase the use of valid, objective measures (e.g. device-based) versus reported physical activity measures in research and surveillance.
328	2016	DBE-Fulton Surveill	Strategic Priorities for Physical Activity Surveillance in the United States	Conduct analyses and report results from new analytic techniques to quantify physical activity and movement.	T0 (measure development)	n/a	n/a	n/a	Increase the use of valid, objective measures (e.g. device-based) versus reported physical activity measures in research and surveillance.
329	2016	DBE-Fulton Surveill	Strategic Priorities for Physical Activity Surveillance in the United States	Avoid using terms that could lead to misinterpretation, for example, using “reported” (rather than subjective) and “device-based” (rather than objective) in publications.	T0 (measure development)	n/a	n/a	n/a	Increase the use of valid, objective measures (e.g. device-based) versus reported physical activity measures in research and surveillance.
330	2016	DBE-Fulton Surveill	Strategic Priorities for Physical Activity Surveillance in the United States	Develop a plan to transition surveillance systems from reported to device-based assessments where feasible and when it more accurately reflects the construct of interest.	T0 (measure development)	n/a	n/a	n/a	Use community-engaged processes to develop, test, and disseminate multi-level physical activity measures for diverse populations.
331	2016	DBE-Fulton Surveill	Strategic Priorities for Physical Activity Surveillance in the United States	Translate scientific findings into practical guidance and recommendations for key audiences (e.g., policy makers) across sectors, including health care, transportation, city planning, parks and recreation, and occupational health.	T3b (dissemination/implementation	n/a	n/a	n/a	Conduct policy research on improving the adoption and implementation of active transportation, land use, and community design policies.
346	2012	BK-Guidel midcourse	PA Guidelines MidCourse Report	Evaluate the translation and dissemination of effective interventions, particularly in the multi-component and PE areas, where sufficient evidence indicates that school programs increase physical activity among youth.	T3b (dissemination/implementation	n/a	n/a	n/a	Study the implementation of school-based physical activity interventions, including duration, frequency, and type.
347	2012	BK-Guidel midcourse	PA Guidelines MidCourse Report	Determine specific strategies that contribute to success of muilti component interventions	T1b (intervention development)	n/a	n/a	n/a	Systematically test implementation of multi-component physical activity interventions, including core components (e.g., sedentary time, sleep, nutrition) and implementation strategies.
350	2012	BK-Guidel midcourse	PA Guidelines MidCourse Report	Examine intervention effects on overall daily and weekly physical activity levels.	T3a (effectiveness/real-world)	n/a	n/a	n/a	Conduct natural experiments to evaluate the effects of policy and environment changes on health outcomes.
351	2012	BK-Guidel midcourse	PA Guidelines MidCourse Report	Conduct intervention studies with robust process evaluation protocols, in addition to examining implementation and sustainability.	T3b (dissemination/implementation	n/a	n/a	n/a	Develop and systematically test methods for improving the implementation and sustainability of evidence-based physical activity interventions in real-world settings.
365	2012	BK-Guidel midcourse	PA Guidelines MidCourse Report	Conduct cost-effectiveness research after effective interventions have been identified.	T3a (effectiveness/real-world)	n/a	n/a	n/a	Determine cost-effectiveness and comparative cost-effectiveness of physical activity interventions.
389	2022	PL-White House	White House Strategy	Promote research on developing validated measurements and methodologies to assess 24-hour patterns of diet, physical activity, and sleep.	T0 (measure development)	n/a	n/a	n/a	Increase the use of valid, objective measures (e.g. device-based) versus reported physical activity measures in research and surveillance.
405	2022	PL-Comm Guide	Community Guide	Digital Health Interventions for Adults 55 Years and Older: What are the longer-term effects of these interventions (i.e., 6-12 months following implementation)? Longer term studies would allow researchers to examine the effects of increased physical activity on clinical and health outcomes.	T3a (effectiveness/real-world)	individual/ interpersonal	older adults	n/a	Examine the reach, effectiveness (including unintended consequences), implementation, and individual-level maintenance of digital health interventions for adults age 55+.
406	2022	PL-Comm Guide	Community Guide	Digital Health Interventions for Adults 55 Years and Older: How do interventions affect rates of injuries, including falls? How do rates vary between active, inactive, and comparison group participants?	T2 (clinical/efficacy/RCT)	individual/ interpersonal	older adults	n/a	Examine the reach, effectiveness (including unintended consequences), implementation, and individual-level maintenance of digital health interventions for adults age 55+.
407	2022	PL-Comm Guide	Community Guide	Digital Health Interventions for Adults 55 Years and Older: How does effectiveness vary by participant race, ethnicity, and socioeconomic status?	T3a (effectiveness/real-world)	individual/ interpersonal	older adults	n/a	Examine the reach, effectiveness (including unintended consequences), implementation, and individual-level maintenance of digital health interventions for adults age 55+.
279	2013	BK-Edu stud	Educating the Student Body: Taking Physical Activity and Physical Education to Schools (2013)	What specific features of the built environment in schools influence participation in physical activity?	T1a (etiological/ barriers/facilitators/determinants)	policy/ systems/ environment	children	community	Investigate school built environment features and disparities that influence physical activity.
294	2013	BK-Edu stud	Educating the Student Body: Taking Physical Activity and Physical Education to Schools (2013)	What are some disparities in the built environment among schools and whether they contribute to disparities in physical activity across racial/ ethnic and socioeconomic subgroups.	T1a (etiological/ barriers/facilitators/determinants)	policy/ systems/ environment	children	community	Investigate school built environment features and disparities that influence physical activity.
129	2018	DBR- PA Guidelines	Physical Activity Guidelines	Support for the supplementation of physical activity advice with written presecriptions was mixed and the amount of contact time spent between the provider and the patient did not appear to have a significant effect on physical activity behavior. More promising effects were observed for those Brief interventions with short-term follow-ups (4-12 weeks), and those that included motivational intervi…	T2 (clinical/efficacy/RCT)	individual/ interpersonal	n/a	clinical	Investigate the effectiveness and implementation (specific advice, reason for referral, payment scheme) of physical activity prescriptions.
131	2018	DBR- PA Guidelines	Physical Activity Guidelines	Although not analyzed systematically, factors noted to be of potential importance for prescription schemes were the reasons for referral and participant-related payments.	T2 (clinical/efficacy/RCT)	individual/ interpersonal	n/a	clinical	Investigate the effectiveness and implementation (specific advice, reason for referral, payment scheme) of physical activity prescriptions.
482	2022	PL-Comm Guide	Community Guide	Point-of-Decision Prompts to Encourage Use of Stairs: What effect does varying the message or format of the prompt have on providing a “booster” to stair use among the targeted population?	T3a (effectiveness/real-world)	policy/ systems/ environment	n/a	community	Investigate the effectiveness and maintenance of point-of-decision prompts, including periodic boosters.
486	2022	PL-Comm Guide	Community Guide	Point-of-Decision Prompts to Encourage Use of Stairs: How many individuals read the point-of-decision prompt and react (i.e., increase their use of the stairs) as a result, as opposed to reacting to other knowledge that the intervention is occurring?	T3a (effectiveness/real-world)	policy/ systems/ environment	n/a	community	Investigate the effectiveness and maintenance of point-of-decision prompts, including periodic boosters.
487	2022	PL-Comm Guide	Community Guide	Point-of-Decision Prompts to Encourage Use of Stairs: What strategies can be used to maintain the intervention effect after the intervention ends? Are periodic “boosters” necessary or helpful?	T3a (effectiveness/real-world)	policy/ systems/ environment	n/a	community	Investigate the effectiveness and maintenance of point-of-decision prompts, including periodic boosters.
408	2022	PL-Comm Guide	Community Guide	Digital Health Interventions for Adults 55 Years and Older: How are participation and effectiveness affected by the integration of enhanced technologies, such as smartphones, with monitoring functions?	T3a (effectiveness/real-world)	individual/ interpersonal	older adults	n/a	Examine the reach, effectiveness (including unintended consequences), implementation, and individual-level maintenance of digital health interventions for adults age 55+.
415	2022	PL-Comm Guide	Community Guide	Individually-Adapted Health Behavior Change Programs: What characteristics and components are most effective?	T3a (effectiveness/real-world)	individual/ interpersonal	adults	n/a	Evaluate the impact of individually-adapted behavior change programs, including reach, effectiveness (including unintended consequences), cost-effectiveness, and implementation (physical activity type, delivery mode).
416	2022	PL-Comm Guide	Community Guide	Individually-Adapted Health Behavior Change Programs: What mode of delivery is most effective?	T3a (effectiveness/real-world)	individual/ interpersonal	n/a	n/a	Evaluate the impact of individually-adapted behavior change programs, including reach, effectiveness (including unintended consequences), cost-effectiveness, and implementation (physical activity type, delivery mode).
426	2022	PL-Comm Guide	Community Guide	Social Support Interventions in Community Settings: What type of social support and what medium works for whom?	T3a (effectiveness/real-world)	individual/ interpersonal	adults	community	Investigate the implementation of social support interventions in community settings, including type, medium, intensity, structure, and frequency.
427	2022	PL-Comm Guide	Community Guide	Social Support Interventions in Community Settings: Do intensity and structure of the support make a difference?	T3a (effectiveness/real-world)	individual/ interpersonal	adults	community	Investigate the implementation of social support interventions in community settings, including type, medium, intensity, structure, and frequency.
428	2022	PL-Comm Guide	Community Guide	Social Support Interventions in Community Settings: How does effect size vary by frequency of social interaction?	T3a (effectiveness/real-world)	individual/ interpersonal	adults	community	Investigate the implementation of social support interventions in community settings, including type, medium, intensity, structure, and frequency.
429	2022	PL-Comm Guide	Community Guide	Social Support Interventions in Community Settings: Does the effect of these interventions vary by gender?	T3a (effectiveness/real-world)	individual/ interpersonal	adults	community	Investigate the implementation of social support interventions in community settings, including type, medium, intensity, structure, and frequency.
417	2022	PL-Comm Guide	Community Guide	Individually-Adapted Health Behavior Change Programs: Does the effectiveness of behavioral change method vary by type of physical activity?	T3a (effectiveness/real-world)	individual/ interpersonal	adults	n/a	Evaluate the impact of individually-adapted behavior change programs, including reach, effectiveness (including unintended consequences), cost-effectiveness, and implementation (physical activity type, delivery mode).
359.1	2012	BK-Guidel midcourse	PA Guidelines MidCourse Report	2) Conduct longitudinal, observational studies to delineate which components of family life influence children’s physical activity behavior.	T1b (intervention development)	individual/interpersonal	children	community	Study how parent-child interactions and other components of family life influence physical activity levels.
454	2022	PL-Comm Guide	Community Guide	Creating or Improving Places for Physical Activity: If you build it, will they come? In other words, is enhanced access to places for activity sufficient to create higher physical activity levels, or are other intervention activities also necessary?	T3a (effectiveness/real-world)	policy/ systems/ environment	n/a	community	Study the combined effects of park/trail/greenway infrastructure improvements with other interventions (e.g., programming, access, community engagement).
455	2022	PL-Comm Guide	Community Guide	Creating or Improving Places for Physical Activity: What are the effects of creating new places for physical activity versus enhancing existing facilities?	T3a (effectiveness/real-world)	policy/ systems/ environment	n/a	community	Study the combined effects of park/trail/greenway infrastructure improvements with other interventions (e.g., programming, access, community engagement).
466	2022	PL-Comm Guide	Community Guide	Park, Trail, and Greenway Infrastructure Interventions when Combined with Additional Interventions: How effective are infrastructure improvements, in combination with additional interventions, in improving the following outcomes? (Fitness; Mental health; Perceptions of social cohesion and connectiveness; Injuries; Quality of life)	T3a (effectiveness/real-world)	policy/ systems/ environment	n/a	community	Study the combined effects of park/trail/greenway infrastructure improvements with other interventions (e.g., programming, access, community engagement).
469	2022	PL-Comm Guide	Community Guide	Park, Trail, and Greenway Infrastructure Interventions when Combined with Additional Interventions: Which additional interventions or combinations (e.g., programming, access, promotion of use or community engagement) are most effective at increasing physical activity and use?	T3a (effectiveness/real-world)	policy/ systems/ environment	n/a	community	Study the combined effects of park/trail/greenway infrastructure improvements with other interventions (e.g., programming, access, community engagement).
474	2022	PL-Comm Guide	Community Guide	Park, Trail, and Greenway Infrastructure Interventions when Implemented Alone: Do these interventions increase physical activity?	T3a (effectiveness/real-world)	policy/ systems/ environment	n/a	community	Study the combined effects of park/trail/greenway infrastructure improvements with other interventions (e.g., programming, access, community engagement).
476	2022	PL-Comm Guide	Community Guide	Park, Trail, and Greenway Infrastructure Interventions when Implemented Alone: Are these interventions effective for improving other health and health-related outcomes including the following? (Fitness; Mental health; Perceptions of social cohesion and connectiveness; Injuries; Quality of life)	T3a (effectiveness/real-world)	policy/ systems/ environment	n/a	community	Study the combined effects of park/trail/greenway infrastructure improvements with other interventions (e.g., programming, access, community engagement).
178	2018	DBR- PA Guidelines	Physical Activity Guidelines	Moderate evidence indicates that having access to indoor (e.g., gyms) and/or outdoor recreation facilities or outlets, including parks, trails, and natural or green spaces, is positively associated with greater physical activity among adults and children compared to environments that do not have these features.	T2 (clinical/efficacy/RCT)	policy/ systems/ environment	n/a	community	Study the effects of increased access to parks and facilities in communities with less access and in populations experiencing health disparities.
179	2018	DBR- PA Guidelines	Physical Activity Guidelines	Evidence in the reviews evaluating different racial/ethnic groups and adverse events [indoor/outdoor recreation facilities/outlets] is currently lacking or infrequently reported.	T3a (effectiveness/real-world)	n/a	n/a	community	Study the effects of increased access to parks and facilities in communities with less access and in populations experiencing health disparities.
453	2022	PL-Comm Guide	Community Guide	Creating or Improving Places for Physical Activity: Does creating or improving access motivate sedentary people to become more active, give those who are already active an increased opportunity to be active, or both?	T3a (effectiveness/real-world)	policy/ systems/ environment	n/a	community	Study the effects of increased access to parks and facilities in communities with less access and in populations experiencing health disparities.
483	2022	PL-Comm Guide	Community Guide	Point-of-Decision Prompts to Encourage Use of Stairs: What type of prompt is most effective? What effect does format or size have, if any?	T3a (effectiveness/real-world)	policy/ systems/ environment	n/a	community	Study the implementation of point-of-decision prompts, including format, type, size, distance to stairs, and number of flights.
484	2022	PL-Comm Guide	Community Guide	Point-of-Decision Prompts to Encourage Use of Stairs: Is there a “critical distance” from the elevator or escalator to the stairs, in which the effect of signage on stair use is reduced?	T3a (effectiveness/real-world)	policy/ systems/ environment	n/a	community	Study the implementation of point-of-decision prompts, including format, type, size, distance to stairs, and number of flights.
485	2022	PL-Comm Guide	Community Guide	Point-of-Decision Prompts to Encourage Use of Stairs: Are there a minimum or maximum number of flights one must expect stair users to ascend in order for the prompt to be effective?	T3a (effectiveness/real-world)	policy/ systems/ environment	n/a	community	Study the implementation of point-of-decision prompts, including format, type, size, distance to stairs, and number of flights.
418	2022	PL-Comm Guide	Community Guide	Individually-Adapted Health Behavior Change Programs: Are these interventions effective in increasing physical activity?	T3a (effectiveness/real-world)	individual/ interpersonal	adults	n/a	Evaluate the impact of individually-adapted behavior change programs, including reach, effectiveness (including unintended consequences), cost-effectiveness, and implementation (physical activity type, delivery mode).
419	2022	PL-Comm Guide	Community Guide	Individually-Adapted Health Behavior Change Programs: Do these interventions promote positive or negative attitudes toward physical activity?	T3a (effectiveness/real-world)	individual/ interpersonal	adults	n/a	Evaluate the impact of individually-adapted behavior change programs, including reach, effectiveness (including unintended consequences), cost-effectiveness, and implementation (physical activity type, delivery mode).
420	2022	PL-Comm Guide	Community Guide	Interventions Including Activity Monitors for Adults with Overweight or Obesity: What is the longer-term effectiveness of these combined interventions (i.e., 6-12 months following intervention)?	T3a (effectiveness/real-world)	individual/ interpersonal	adults	n/a	Examine the effectiveness of wearable activity monitors by age, race/ethnicity, socioeconomic status, and overweight/obesity.
393	2022	PL-Comm Guide	Community Guide	Classroom-based Physical Activity Break Interventions: How do intervention duration and frequency effect outcomes?	T3a (effectiveness/real-world)	n/a	children	community	Study the implementation of school-based physical activity interventions, including duration, frequency, and type.
398	2022	PL-Comm Guide	Community Guide	Classroom-based Physically Active Lesson Interventions: How do intervention effects vary based on duration and frequency of physically active lessons during the school day?	T3a (effectiveness/real-world)	individual/ interpersonal	children	community	Study the implementation of school-based physical activity interventions, including duration, frequency, and type.
34	2016	DBR- PA plan	National Physical Activity Plan	T/S1 [Communities should] Conduct periodic evaluation of existing community physical activity programs to ensure that all community members have the opportunity to engage in evidence-based/informed physical activity promoting programs	T3a (effectiveness/real-world)	n/a	n/a	community	Study the reach of community-based physical activity programs and identify gaps.
34.1	2016	DBR- PA plan	National Physical Activity Plan	[Communities should] develop new [community physical activity] programs as gaps in coverage [community member participation] are identified.	T1b (intervention development)	n/a	n/a	community	Study the reach of community-based physical activity programs and identify gaps.
445	2022	PL-Comm Guide	Community Guide	Built Environment Approaches Combining Transportation System Interventions with Land Use and Environmental Design: What specific combinations of built environment intervention approaches have greater, or more robust effects on physical activity?	T3a (effectiveness/real-world)	policy/ systems/ environment	n/a	community	Study which interventions or combinations of interventions are most effective in addressing barriers to use of parks, trails, or greenways among specific populations (older adults, people with disabilities, people with lower incomes).
471	2022	PL-Comm Guide	Community Guide	Park, Trail, and Greenway Infrastructure Interventions when Combined with Additional Interventions: Which interventions or combinations are most effective in addressing barriers to use of parks, trails, and greenways by older adults or in communities with lower incomes?	T3a (effectiveness/real-world)	policy/ systems/ environment	n/a	community	Study which interventions or combinations of interventions are most effective in addressing barriers to use of parks, trails, or greenways among specific populations (older adults, people with disabilities, people with lower incomes).
477	2022	PL-Comm Guide	Community Guide	Park, Trail, and Greenway Infrastructure Interventions when Implemented Alone: How effective are these interventions across different communities and populations?	T3a (effectiveness/real-world)	policy/ systems/ environment	n/a	community	Study which interventions or combinations of interventions are most effective in addressing barriers to use of parks, trails, or greenways among specific populations (older adults, people with disabilities, people with lower incomes).
479	2022	PL-Comm Guide	Community Guide	Park, Trail, and Greenway Infrastructure Interventions when Implemented Alone: Which interventions, or combinations of interventions, are most effective in addressing barriers to use of parks, trails, and greenways among the following populations? (Communities with lower incomes)	T3a (effectiveness/real-world)	policy/ systems/ environment	n/a	community	Study which interventions or combinations of interventions are most effective in addressing barriers to use of parks, trails, or greenways among specific populations (older adults, people with disabilities, people with lower incomes).
479.1	2022	PL-Comm Guide	Community Guide	Park, Trail, and Greenway Infrastructure Interventions when Implemented Alone: Which interventions, or combinations of interventions, are most effective in addressing barriers to use of parks, trails, and greenways among the following populations? (older adults)	T3a (effectiveness/real-world)	policy/ systems/ environment	older adults	community	Study which interventions or combinations of interventions are most effective in addressing barriers to use of parks, trails, or greenways among specific populations (older adults, people with disabilities, people with lower incomes).
479.2	2022	PL-Comm Guide	Community Guide	Park, Trail, and Greenway Infrastructure Interventions when Implemented Alone: Which interventions, or combinations of interventions, are most effective in addressing barriers to use of parks, trails, and greenways among the following populations? (People with disabilities)	T3a (effectiveness/real-world)	policy/ systems/ environment	n/a	community	Study which interventions or combinations of interventions are most effective in addressing barriers to use of parks, trails, or greenways among specific populations (older adults, people with disabilities, people with lower incomes).
421	2022	PL-Comm Guide	Community Guide	Interventions Including Activity Monitors for Adults with Overweight or Obesity: What are intervention effects on clinical and health outcomes?	T2 (clinical/efficacy/RCT)	individual/ interpersonal	adults	n/a	Examine impacts (clinical and health outcomes) of wearables combined with behavior change strategies.
286	2013	BK-Edu stud	Educating the Student Body: Taking Physical Activity and Physical Education to Schools (2013)	Systematically assess physical activity behaviors of children and adolescents at school across all age groups and grade levels; racial/ethnic, socioeconomic, and geographic groups; and all segments of the school day	T4 (surveillance)	n/a	children	community	Systematically assess physical activity behaviors of children and adolescents during school.
422	2022	PL-Comm Guide	Community Guide	Interventions Including Activity Monitors for Adults with Overweight or Obesity: Are interventions effective with older adults?	T3a (effectiveness/real-world)	individual/ interpersonal	older adults	n/a	Examine the effectiveness of wearable activity monitors by age, race/ethnicity, socioeconomic status, and overweight/obesity.
423	2022	PL-Comm Guide	Community Guide	Interventions Including Activity Monitors for Adults with Overweight or Obesity: How does effectiveness vary by participants’ race, ethnicity, and socioeconomic status?	T3a (effectiveness/real-world)	individual/ interpersonal	adults	n/a	Examine the effectiveness of wearable activity monitors by age, race/ethnicity, socioeconomic status, and overweight/obesity.
424	2022	PL-Comm Guide	Community Guide	Interventions Including Activity Monitors for Adults with Overweight or Obesity: How effective are interventions that use enhanced activity monitors, smartphones, or other newer technologies?	T3a (effectiveness/real-world)	individual/ interpersonal	adults	n/a	Examine the effectiveness of wearable activity monitors by age, race/ethnicity, socioeconomic status, and overweight/obesity.
425	2022	PL-Comm Guide	Community Guide	Interventions Including Activity Monitors for Adults with Overweight or Obesity: What would be the effect of integrating enhanced content and interactivity (e.g., social support networks, prompts and reminders, rewards, behavioral self-monitoring) into these interventions?	T3a (effectiveness/real-world)	individual/ interpersonal	adults	n/a	Examine the effectiveness of wearable activity monitors by age, race/ethnicity, socioeconomic status, and overweight/obesity.
43	2016	DBR- PA plan	National Physical Activity Plan	T/S2 [Schools should] Implement adaptations required to ensure that students with special needs are provided with quality physical education.	T3b (dissemination/implementation	individual/ interpersonal	children	community	Tailor and test existing school-based physical activity interventions for student needs and school context.
293	2013	BK-Edu stud	Educating the Student Body: Taking Physical Activity and Physical Education to Schools (2013)	What are the benefits of tailoring school-based physical education and physical activity interventions to the wide social and physical variations among schools; and	T3b (dissemination/implementation	individual/ interpersonal	children	community	Tailor and test existing school-based physical activity interventions for student needs and school context.
396	2022	PL-Comm Guide	Community Guide	Classroom-based Physical Activity Break Interventions: How might physical activity breaks be tailored so they are developmentally appropriate, culturally relevant, and inclusive of students with disabilities?	T3a (effectiveness/real-world)	policy/ systems/ environment	children	community	Tailor and test existing school-based physical activity interventions for student needs and school context.
404	2022	PL-Comm Guide	Community Guide	Classroom-based Physically Active Lesson Interventions: How might physical activity breaks be tailored so they are developmentally appropriate, culturally relevant, and inclusive of students with disabilities?	T3a (effectiveness/real-world)	individual/ interpersonal	children	community	Tailor and test existing school-based physical activity interventions for student needs and school context.
100	2018	DBR- PA Guidelines	Physical Activity Guidelines	Additional attention should be provided to identify strategies to promote physical activities that appeal to family members of different ages within the same program or setting	T1b (intervention development)	n/a	n/a	community	Test specific strategies to promote physical activity for family members of different ages at home.
359	2012	BK-Guidel midcourse	PA Guidelines MidCourse Report	1) Conduct observational studies to examine the relevance of family and home-based strategies throughout childhood and adolescence.	T3a (effectiveness/real-world)	n/a	children	community	Test specific strategies to promote physical activity for family members of different ages at home.
359.2	2012	BK-Guidel midcourse	PA Guidelines MidCourse Report	3) Test specific strategies that engage parents and other family members in promoting physical activity in the home setting.	T3a (effectiveness/real-world)	individual/interpersonal	n/a	community	Test specific strategies to promote physical activity for family members of different ages at home.
359.3	2012	BK-Guidel midcourse	PA Guidelines MidCourse Report	4) Test specific strategies that enrich the home environment to favor activity over sedentary pursuits.	T3a (effectiveness/real-world)	individual/interpersonal	n/a	community	Test specific strategies to promote physical activity for family members of different ages at home.
413	2022	PL-Comm Guide	Community Guide	Family-Based Interventions: Which combination of intervention components are most effective?	T3a (effectiveness/real-world)	n/a	n/a	community	Test specific strategies to promote physical activity for family members of different ages at home.
60	2016	DBR- PA plan	National Physical Activity Plan	T/S2 [Healthcare systems and professional societies should] Embed physical activity promotion in clinical guidelines where sufficient evidence exists for both positive health and cost outcomes.	T3b (dissemination/implementation	n/a	n/a	clinical	Test strategies to integrate physical activity interventions in clinical settings and guidelines.
121	2018	DBR- PA Guidelines	Physical Activity Guidelines	Limited evidence suggests that interventions that are either faith-based or faith-placed may be effective for promoting physical activity	T3a (effectiveness/real-world)	n/a	n/a	community	Test strategies to integrate physical activity interventions in clinical settings and guidelines.
362	2012	BK-Guidel midcourse	PA Guidelines MidCourse Report	Consider the utility of interventions that combine primary care counseling with referral and integration into community youth-focused programs	T3b (dissemination/implementation	individual/ interpersonal	children	community	Test strategies to integrate physical activity interventions in clinical settings and guidelines.
364	2012	BK-Guidel midcourse	PA Guidelines MidCourse Report	Examine strategies to promote physical activity in different primary care settings, including integrated health care, feefor-service, and community clinics.	T1b (intervention development)	n/a	n/a	clinical	Test strategies to integrate physical activity interventions in clinical settings and guidelines.
434	2022	PL-Comm Guide	Community Guide	Stand-Alone Mass Media Campaigns: Future studies should use standard measures to document campaign dose, intensity, duration, and reach, as these variables influence message awareness and can affect other distal outcomes.	T3a (effectiveness/real-world)	individual/ interpersonal	n/a	n/a	Conduct research to understand effectiveness of mass media campaigns by dose, channel, and priority population.
435	2022	PL-Comm Guide	Community Guide	Stand-Alone Mass Media Campaigns: Data for proximal outcomes other than awareness listed in the analytic framework were reported rarely. Six studies provided information about knowledge, intentions, or attitudes and beliefs related to physical activity.	T3a (effectiveness/real-world)	individual/ interpersonal	n/a	n/a	Investigate proximal outcomes of mass media campaigns (knowledge, intentions, attitudes, beliefs).
436	2022	PL-Comm Guide	Community Guide	Stand-Alone Mass Media Campaigns: Studies should also measure proximal outcomes of mass media campaigns (e.g., knowledge, intentions, or attitudes and beliefs) to better determine success or failure of interventions.	T3a (effectiveness/real-world)	individual/ interpersonal	n/a	n/a	Investigate proximal outcomes of mass media campaigns (knowledge, intentions, attitudes, beliefs).
437	2022	PL-Comm Guide	Community Guide	Stand-Alone Mass Media Campaigns: Future research, at a minimum, should use valid and reliable self-report measures, but ideally, more objective measures of physical activity if feasible and appropriate for the research questions being asked.	T3a (effectiveness/real-world)	individual/ interpersonal	n/a	n/a	Increase the use of valid, objective measures (e.g. device-based) versus reported physical activity measures in research and surveillance.
438	2022	PL-Comm Guide	Community Guide	Stand-Alone Mass Media Campaigns: More research is needed on the harms and benefits associated with physical activity interventions (mass media as well as other types of interventions) to evaluate their safety, and also to evaluate cost effectiveness that includes benefits gained and adverse events encountered.	T3a (effectiveness/real-world)	individual/ interpersonal	n/a	n/a	Conduct research to understand effectiveness of mass media campaigns by dose, channel, and priority population.
488	2022	BK USPSTF	USPSTF	Research should enroll participants from populations disproportionately affected by CVD to understand the benefit of physical activity and dietary behavioral counseling interventions in diverse populations.	T3a (effectiveness/real-world)	individual/ interpersonal	n/a	n/a	Build evidence of efficacy for primary care physical activity interventions.
267	2020	DBE-NCCOR-HiRisk	NCCOR High Risk Pops White paper	Develop and pilot test a systematic process for creating and adapting existing tools for specific population groups that includes both qualitative and quantitative methods and attention to community involvement in the process.	T0 (measure development)	n/a	n/a	community	Use community-engaged processes to develop, test, and disseminate multi-level physical activity measures for diverse populations.
491	2022	BK USPSTF	USPSTF	Future research should validate and standardize dietary intake and physical activity instruments in collection and reporting. Additionally, standardization of digital interventions and apps could benefit implementation of remote or in-person behavioral counseling interventions.	T0 (measure development)	n/a	n/a	n/a	Increase the use of valid, objective measures (e.g. device-based) versus reported physical activity measures in research and surveillance.
492	2022	BK USPSTF	USPSTF	Need further research on use of technologies such as wearable activity trackers and tools to increase engagement in physical activity as well as for providing objective data on physical activity outcomes.	T3a (effectiveness/real-world)	individual/ interpersonal	n/a	n/a	Examine impacts (clinical and health outcomes) of wearables combined with behavior change strategies.
