# Supplementary material for: Development of the Physical Activity Research Opportunities (PARO) framework
Source: Int J Behav Nutr Phys Act. 2025 Nov 26;22:152. doi: 10.1186/s12966-025-01843-3 (PMC12659305; doi:10.1186/s12966-025-01843-3)
Supplement: Supplementary file 2 — Supplementary Material 2. [file 12966_2025_1843_MOESM2_ESM.xlsx]

## Sheet: Sheet1
ID	Combined Statement	Frequency	Translational phase	Level	Priority population	Setting	Health equity
74	Develop, deploy, and test the effectiveness of systems to monitor physical education implementation and effectiveness.	2	Surveillance	Policy, systems, and environment	Children	Community	No
24	Improve and institutionalize data collection to assess active transportation patterns, including by income, rurality, race/ethnicity, and socioeconomic status.	5	Surveillance	Policy, systems, and environment	Across the life span	Community	Yes
98	Conduct research on how to best incorporate social, environmental, and policy determinants of physical activity in surveillance systems.	4	Surveillance	Policy, systems, and environment	Across the life span	Community	Yes
13	Define and test a common framework to evaluate PSE implementation, effectiveness, and maintenance that can be integrated in existing surveillance systems.	7	Surveillance	Policy, systems, and environment	Across the life span	Not specified	No
45	Compile and analyze national surveillance data to monitor walking and walkability.	3	Surveillance	Policy, systems, and environment	Across the life span	Community	No
46	Update surveillance systems and constructs to prioritize transportation, workplace, and park sectors.	2	Surveillance	Policy, systems, and environment	Across the life span	Community	No
86	Expand surveillance systems to examine contributions of recreation, fitness, and park facilities at community levels.	2	Surveillance	Policy, systems, and environment	Across the life span	Community	No
95	Develop conceptual frameworks and systemic measures of social determinants of health.	2	Measure development	Policy, systems, and environment	Across the life span	Not specified	Yes
30	Develop analysis to quantify overall impacts (e.g., fuel use, air pollution, economic) of active transportation.	5	Measure development	Policy, systems, and environment	Across the life span	Community	No
31	Develop, test, and refine improved walkability measures.	5	Measure development	Policy, systems, and environment	Across the life span	Community	No
63	Develop standard data collection methods, measures, and models for pedestrian and bicyclist counts.	4	Measure development	Policy, systems, and environment	Across the life span	Community	No
79	Investigate school built environment features and disparities that influence physical activity.	2	Etiology	Policy, systems, and environment	Children	Community	No
87	Investigate proximal outcomes of mass media campaigns (knowledge, intentions, attitudes, beliefs).	2	Etiology	Policy, systems, and environment	Children	Community	No
25	Assess the effects of crime, proximity from everyday destinations, and other features of built environment interventions on physical activity patterns.	4	Etiology	Policy, systems, and environment	Across the life span	Community	Yes
6	Conduct research to understand effectiveness of mass media campaigns by dose, channel, and priority population.	8	Effectiveness	Policy, systems, and environment	Across the life span	Community	Yes
51	Study which interventions or combinations of interventions are most effective in addressing barriers to use of parks, trails, or greenways among specific populations (older adults, people with disabilities, people with lower incomes).	6	Effectiveness	Policy, systems, and environment	Across the life span	Community	Yes
15	Study the effects of increased access to parks and facilities in communities with less access and in populations experiencing health disparities.	3	Effectiveness	Policy, systems, and environment	Across the life span	Community	Yes
8	Determine the economic effects of neighborhood displacement on historically excluded populations as a result of park, trail, and greenway interventions.	2	Effectiveness	Policy, systems, and environment	Across the life span	Community	Yes
9	Conduct natural experiments to evaluate the effects of policy and environment changes on health outcomes.	9	Effectiveness	Policy, systems, and environment	Across the life span	Community	No
10	Evaluate interventions to understand the relationship between built environment improvements, physical activity patterns, and pedestrian/cyclist injuries.	8	Effectiveness	Policy, systems, and environment	Across the life span	Community	No
12	Study the combined effects of park/trail/greenway infrastructure improvements with other interventions (e.g., programming, access, community engagement).	6	Effectiveness	Policy, systems, and environment	Across the life span	Community	No
32	Evaluate the effectiveness and overall public health impact of community-wide campaigns, including by delivery setting and channel.	5	Effectiveness	Policy, systems, and environment	Across the life span	Community	No
37	Build evidence on community-wide interventions, including evidence-based core components and reach.	3	Effectiveness	Policy, systems, and environment	Across the life span	Community	No
52	Investigate the effectiveness and maintenance of point-of-decision prompts, including periodic boosters.	3	Effectiveness	Policy, systems, and environment	Across the life span	Community	No
60	Conduct more longitudinal studies to capture magnitude of change in physical activity as a result of built environment interventions.	3	Effectiveness	Policy, systems, and environment	Across the life span	Community	No
64	Examine the effectiveness of park, trail, and greenway infrastructure improvements in improving perceptions of crime and safety.	3	Effectiveness	Policy, systems, and environment	Across the life span	Community	No
83	Build evidence for indoor/outdoor recreation facilities combined with trail/greenway infrastructure in rural settings.	2	Effectiveness	Policy, systems, and environment	Across the life span	Community	No
84	Determine the cost-effectiveness of park, trail, and greenway infrastructure interventions (alone and with other interventions).	2	Effectiveness	Policy, systems, and environment	Across the life span	Community	No
78	Determine evidence-based core components of active travel to school interventions (e.g., active school buses, school bus availability, proximity to homes).	2	Dissemination and implementation	Policy, systems, and environment	Children	Community	No
53	Study the implementation of point-of-decision prompts, including format, type, size, distance to stairs, and number of flights.	3	Dissemination and implementation	Policy, systems, and environment	Across the life span	Community	No
97	Conduct policy research on improving the adoption and implementation of active transportation, land use, and community design policies.	3	Dissemination and implementation	Policy, systems, and environment	Across the life span	Community	No
62	Determine which characteristics of park, greenway, and trail infrastructure (e.g., wayfinding signs, trails, fitness centers) are most effective for increasing physical activity.	3	Dissemination and implementation	Policy, systems, and environment	Across the life span	Community	No
91	Test strategies to integrate physical activity interventions in clinical settings and guidelines.	4	Dissemination and implementation	Policy, systems, and environment	Across the life span	Clinical	No
43	Develop tools or apps to measure experiences of sports participants.	3	Measure development	Individual and interpersonal	Across the life span	Community	No
82	Study how parent-child interactions and other components of family life influence physical activity levels.	2	Etiology	Individual and interpersonal	Across the life span	Community	No
72	Build primary evidence for postnatal interventions, including among specific populations (racial/ethnic groups, women with gestational diabetes or postnatal depression).	3	Efficacy	Individual and interpersonal	Adults	Not specified	Yes
3	Conduct rigorous experimental studies to understand the effectiveness and individual-level maintenance of sedentary behavior interventions.	14	Efficacy	Individual and interpersonal	Across the life span	Not specified	No
39	Conduct experimental research to determine associations between physical activity / sedentary time with maternal and fetal outcomes.	4	Efficacy	Individual and interpersonal	Across the life span	Not specified	No
4	Build evidence of efficacy for primary care physical activity interventions.	10	Efficacy	Individual and interpersonal	Across the life span	Clinical	No
16	Evaluate the effectiveness of home-based exercise interventions for older adults on specific populations, including by gender, age group, race/ethnicity, income, and disability status.	9	Effectiveness	Individual and interpersonal	Older adults	Community	Yes
48	Examine the reach, effectiveness (including unintended consequences), implementation, and individual-level maintenance of digital health interventions for adults age 55+.	4	Effectiveness	Individual and interpersonal	Older adults	Community	Yes
47	Determine the effects of home-based exercise interventions for older adults on injuries, morbidity/mortality, falls, mental health outcomes, and quality of life.	4	Effectiveness	Individual and interpersonal	Older adults	Community	No
40	Build evidence of effectiveness for interventions taking place in early care and education settings.	5	Effectiveness	Individual and interpersonal	Children	Community	No
55	Build evidence on the effectiveness of active video games for youth.	3	Effectiveness	Individual and interpersonal	Children	Community	No
73	Determine the effectiveness of web-based interventions for adults with type 2 diabetes.	2	Effectiveness	Individual and interpersonal	Adults	Community	No
50	Evaluate the impact of individually-adapted behavior change programs, including reach, effectiveness (including unintended consequences), cost-effectiveness, and implementation (physical activity type, delivery mode).	8	Effectiveness	Individual and interpersonal	Across the life span	Not specified	Yes
68	Examine the effectiveness of wearable activity monitors by age, race/ethnicity, socioeconomic status, and overweight/obesity.	7	Effectiveness	Individual and interpersonal	Across the life span	Community	Yes
14	Build evidence for providing rewards and incentives based on achieving physical activity goals.	7	Effectiveness	Individual and interpersonal	Across the life span	Not specified	No
19	Examine the effectiveness of computer-tailored interventions, including adverse events and cost-effectiveness.	6	Effectiveness	Individual and interpersonal	Across the life span	Not specified	No
27	Examine impacts (clinical and health outcomes) of wearables combined with behavior change strategies.	5	Effectiveness	Individual and interpersonal	Across the life span	Not specified	No
21	Build evidence on the effectiveness of text messaging and app-delivered interventions for adults and youth.	6	Effectiveness	Individual and interpersonal	Across the life span	Community	No
22	Test specific strategies to promote physical activity for family members of different ages at home.	5	Effectiveness	Individual and interpersonal	Across the life span	Community	No
42	Build evidence on the effectiveness of social media interventions for adults and youth.	4	Effectiveness	Individual and interpersonal	Across the life span	Community	No
81	Compare family and home-based intervention effectiveness by demographic characteristics.	2	Effectiveness	Individual and interpersonal	Across the life span	Community	No
92	Investigate the effectiveness and implementation (specific advice, reason for referral, payment scheme) of physical activity prescriptions.	2	Effectiveness	Individual and interpersonal	Across the life span	Clinical	No
93	Investigate the effectiveness of nurse-delivered interventions in community settings, including by specific physical activity prescription (frequency, intensity, time, type).	2	Effectiveness	Individual and interpersonal	Across the life span	Clinical	No
71	Tailor and test existing school-based physical activity interventions for student needs and school context.	4	Dissemination and implementation	Individual and interpersonal	Children	Community	Yes
29	Investigate the implementation of social support interventions in community settings, including type, medium, intensity, structure, and frequency.	5	Dissemination and implementation	Individual and interpersonal	Across the life span	Community	No
69	Assess the implementation of computer-tailored interventions, including tailoring variables and core components.	2	Dissemination and implementation	Individual and interpersonal	Across the life span	Community	No
75	Systematically assess physical activity behaviors of children and adolescents during school.	2	Surveillance	Crosscutting	Children	Community	No
2	Increase the use of valid, objective measures (e.g. device-based) versus reported physical activity measures in research and surveillance.	17	Surveillance	Crosscutting	Across the life span	Not specified	No
94	Develop, test, and disseminate physical activity behavior measures for specific populations to enable synthesis across studies.	3	Measure development	Crosscutting	Across the life span	Not specified	Yes
38	Use community-engaged processes to develop, test, and disseminate multi-level physical activity measures for diverse populations.	7	Measure development	Crosscutting	Across the life span	Community	Yes
67	Assess reliability and validity of surveillance questions.	3	Measure development	Crosscutting	Across the life span	Not specified	No
5	Identify populations at risk for physical inactivity and conduct research to understand their specific barriers.	2	Etiology	Crosscutting	Across the life span	Not specified	Yes
88	Examine differences in health effects between various types of sedentary time (occupational, class/study, screen time) and postures (sitting, reclining).	2	Etiology	Crosscutting	Across the life span	Not specified	No
89	Improve the understanding of intermittent versus sustained physical activity on disease risk factors.	2	Efficacy	Crosscutting	Across the life span	Not specified	No
96	Improve the internal validity of physical activity research, including appropriate comparator arms for efficacy trials.	2	Efficacy	Crosscutting	Across the life span	Not specified	No
18	Determine the effectiveness of school-based physical activity interventions by race/ethnicity, socioeconomic status, disabilities, culture, and school location/resources.	9	Effectiveness	Crosscutting	Children	Community	Yes
56	Conduct more rigorous studies of youth physical activity interventions, including adverse effects and cost-effectiveness.	3	Effectiveness	Crosscutting	Children	Not specified	No
57	Improve the understanding of the effectiveness of physical activity interventions on motor competence, cognition, and learning in youth.	3	Effectiveness	Crosscutting	Children	Not specified	No
1	Analyze the effectiveness of physical activity interventions in school settings, including on academic achievement.	18	Effectiveness	Crosscutting	Children	Community	No
28	Study the implementation of school-based physical activity interventions, including duration, frequency, and type.	5	Effectiveness	Crosscutting	Children	Community	No
41	Determine the effectiveness of active travel to school interventions on physical activity levels.	3	Effectiveness	Crosscutting	Children	Community	No
76	Assess the economic benefits of active travel to school.	2	Effectiveness	Crosscutting	Children	Community	No
20	Build evidence for the effectiveness of sedentary behavior interventions in worksites, including dose-response and adverse events.	6	Effectiveness	Crosscutting	Adults	Community	No
70	Collaborate with faith-based organizations to deliver and test accessible and tailored programs.	3	Effectiveness	Crosscutting	Across the life span	Community	Yes
7	Study the reach of community-based physical activity programs and identify gaps.	2	Effectiveness	Crosscutting	Across the life span	Community	Yes
33	Determine cost-effectiveness and comparative cost-effectiveness of physical activity interventions.	6	Effectiveness	Crosscutting	Across the life span	Not specified	No
58	Examine the effectiveness and implementation of faith-based programs, including duration and theoretical basis.	2	Effectiveness	Crosscutting	Across the life span	Community	No
61	Determine specific messages or combinations of messages that are most effective for community-wide physical activity campaigns.	2	Effectiveness	Crosscutting	Across the life span	Community	No
11	Examine barriers to adoption, implementation, and maintenance of school-based physical activity interventions.	7	Dissemination and implementation	Crosscutting	Children	Community	No
17	Conduct research on the effectiveness of technical assistance to support communities in collecting data, measuring outcomes, and tailoring interventions.	8	Dissemination and implementation	Crosscutting	Across the life span	Community	Yes
35	Systematically test implementation of multi-component physical activity interventions, including core components (e.g., sedentary time, sleep, nutrition) and implementation strategies.	4	Dissemination and implementation	Crosscutting	Across the life span	Not specified	No
44	Examine how to best integrate and disseminate faith-based and faith-placed interventions.	3	Dissemination and implementation	Crosscutting	Across the life span	Not specified	No
34	Develop and systematically test methods for improving the implementation and sustainability of evidence-based physical activity interventions in real-world settings.	2	Dissemination and implementation	Crosscutting	Across the life span	Not specified	No
85	Examine how community-wide campaigns can be institutionalized, such as through community coalitions.	2	Dissemination and implementation	Crosscutting	Across the life span	Community	No
